# Supplementary material for: Simulation of Air Puff Tonometry Test Using Arbitrary Lagrangian–Eulerian (ALE) Deforming Mesh for Corneal Material Characterisation
Source: Int J Environ Res Public Health. 2019 Dec 19;17(1):54. doi: 10.3390/ijerph17010054 (PMC6982245; doi:10.3390/ijerph17010054)
Supplement: Supplementary file 1 [file ijerph-17-00054-s001.zip]

Archive with 6 entries (5 files):
- ijerph-612404-SI.pdf
- suppl/
- suppl/Air puff test.avi
- suppl/Co-execution-1-Air.inp
- suppl/Co-execution-1-Eye.inp
- suppl/Deformations U.avi
