# Supplementary material for: Simulation of Air Puff Tonometry Test Using Arbitrary Lagrangian–Eulerian (ALE) Deforming Mesh for Corneal Material Characterisation
Source: Int J Environ Res Public Health. 2019 Dec 19;17(1):54. doi: 10.3390/ijerph17010054 (PMC6982245; doi:10.3390/ijerph17010054)
Supplement: Supplementary file 1 [file ijerph-17-00054-s001.zip › suppl/Co-execution-1-Air.inp]

*HEADING
Model of Air puff
Number of corneal rings = 15
Number of select sclera rings = 3
Number of Air layers = 20
Each Air layer gap = 0.55 mm
Total distance of Air model = 11 mm
**
**
*NODE,NSET=AllNodes,INPUT=FluidNode.inp
**
**
*NSET, NSET=PressureProfile
200041,200042,200044,200046,200050,200054,200060,200066,200074,200082,200092,200102
200114,200126,200140,200154,200170,200186,200204,200222,200242,200262,200284,200306
200330,200354,200380,200406,200434,200462,200492,200522,200554,200586,200620,200654
200690,200726,200764,200802,200842,200882,200924,200966,201010,201054,201100,201146
201194,201242,201292,201342,201394,201446,201500,201554,201610,201666,201724,201782
201842,201902,201964,202026,202090,202154,202220,202286,202354,202422,202492,202562
202634
**
**
*ELEMENT, ELSET=AllElements, TYPE=FC3D6, INPUT=FluidElement.inp
**
**
** Section: Air
*FLUID SECTION, TYPE=SINGLE FLUID, ELSET=AllElements
Air
**
*ELSET, ELSET=E_Cornea_Sclera
98497,98498,98499,98500,98501,98502,98503,98504,98505,98506,98507,98508
98509,98510,98511,98512,98513,98514,98515,98516,98517,98518,98519,98520
98521,98522,98523,98524,98525,98526,98527,98528,98529,98530,98531,98532
98533,98534,98535,98536,98537,98538,98539,98540,98541,98542,98543,98544
98545,98546,98547,98548,98549,98550,98551,98552,98553,98554,98555,98556
98557,98558,98559,98560,98561,98562,98563,98564,98565,98566,98567,98568
98569,98570,98571,98572,98573,98574,98575,98576,98577,98578,98579,98580
98581,98582,98583,98584,98585,98586,98587,98588,98589,98590,98591,98592
98593,98594,98595,98596,98597,98598,98599,98600,98601,98602,98603,98604
98605,98606,98607,98608,98609,98610,98611,98612,98613,98614,98615,98616
98617,98618,98619,98620,98621,98622,98623,98624,98625,98626,98627,98628
98629,98630,98631,98632,98633,98634,98635,98636,98637,98638,98639,98640
98641,98642,98643,98644,98645,98646,98647,98648,98649,98650,98651,98652
98653,98654,98655,98656,98657,98658,98659,98660,98661,98662,98663,98664
98665,98666,98667,98668,98669,98670,98671,98672,98673,98674,98675,98676
98677,98678,98679,98680,98681,98682,98683,98684,98685,98686,98687,98688
98689,98690,98691,98692,98693,98694,98695,98696,98697,98698,98699,98700
98701,98702,98703,98704,98705,98706,98707,98708,98709,98710,98711,98712
98713,98714,98715,98716,98717,98718,98719,98720,98721,98722,98723,98724
98725,98726,98727,98728,98729,98730,98731,98732,98733,98734,98735,98736
98737,98738,98739,98740,98741,98742,98743,98744,98745,98746,98747,98748
98749,98750,98751,98752,98753,98754,98755,98756,98757,98758,98759,98760
98761,98762,98763,98764,98765,98766,98767,98768,98769,98770,98771,98772
98773,98774,98775,98776,98777,98778,98779,98780,98781,98782,98783,98784
98785,98786,98787,98788,98789,98790,98791,98792,98793,98794,98795,98796
98797,98798,98799,98800,98801,98802,98803,98804,98805,98806,98807,98808
98809,98810,98811,98812,98813,98814,98815,98816,98817,98818,98819,98820
98821,98822,98823,98824,98825,98826,98827,98828,98829,98830,98831,98832
98833,98834,98835,98836,98837,98838,98839,98840,98841,98842,98843,98844
98845,98846,98847,98848,98849,98850,98851,98852,98853,98854,98855,98856
98857,98858,98859,98860,98861,98862,98863,98864,98865,98866,98867,98868
98869,98870,98871,98872,98873,98874,98875,98876,98877,98878,98879,98880
98881,98882,98883,98884,98885,98886,98887,98888,98889,98890,98891,98892
98893,98894,98895,98896,98897,98898,98899,98900,98901,98902,98903,98904
98905,98906,98907,98908,98909,98910,98911,98912,98913,98914,98915,98916
98917,98918,98919,98920,98921,98922,98923,98924,98925,98926,98927,98928
98929,98930,98931,98932,98933,98934,98935,98936,98937,98938,98939,98940
98941,98942,98943,98944,98945,98946,98947,98948,98949,98950,98951,98952
98953,98954,98955,98956,98957,98958,98959,98960,98961,98962,98963,98964
98965,98966,98967,98968,98969,98970,98971,98972,98973,98974,98975,98976
98977,98978,98979,98980,98981,98982,98983,98984,98985,98986,98987,98988
98989,98990,98991,98992,98993,98994,98995,98996,98997,98998,98999,99000
99001,99002,99003,99004,99005,99006,99007,99008,99009,99010,99011,99012
99013,99014,99015,99016,99017,99018,99019,99020,99021,99022,99023,99024
99025,99026,99027,99028,99029,99030,99031,99032,99033,99034,99035,99036
99037,99038,99039,99040,99041,99042,99043,99044,99045,99046,99047,99048
99049,99050,99051,99052,99053,99054,99055,99056,99057,99058,99059,99060
99061,99062,99063,99064,99065,99066,99067,99068,99069,99070,99071,99072
99073,99074,99075,99076,99077,99078,99079,99080,99081,99082,99083,99084
99085,99086,99087,99088,99089,99090,99091,99092,99093,99094,99095,99096
99097,99098,99099,99100,99101,99102,99103,99104,99105,99106,99107,99108
99109,99110,99111,99112,99113,99114,99115,99116,99117,99118,99119,99120
99121,99122,99123,99124,99125,99126,99127,99128,99129,99130,99131,99132
99133,99134,99135,99136,99137,99138,99139,99140,99141,99142,99143,99144
99145,99146,99147,99148,99149,99150,99151,99152,99153,99154,99155,99156
99157,99158,99159,99160,99161,99162,99163,99164,99165,99166,99167,99168
99169,99170,99171,99172,99173,99174,99175,99176,99177,99178,99179,99180
99181,99182,99183,99184,99185,99186,99187,99188,99189,99190,99191,99192
99193,99194,99195,99196,99197,99198,99199,99200,99201,99202,99203,99204
99205,99206,99207,99208,99209,99210,99211,99212,99213,99214,99215,99216
99217,99218,99219,99220,99221,99222,99223,99224,99225,99226,99227,99228
99229,99230,99231,99232,99233,99234,99235,99236,99237,99238,99239,99240
99241,99242,99243,99244,99245,99246,99247,99248,99249,99250,99251,99252
99253,99254,99255,99256,99257,99258,99259,99260,99261,99262,99263,99264
99265,99266,99267,99268,99269,99270,99271,99272,99273,99274,99275,99276
99277,99278,99279,99280,99281,99282,99283,99284,99285,99286,99287,99288
99289,99290,99291,99292,99293,99294,99295,99296,99297,99298,99299,99300
99301,99302,99303,99304,99305,99306,99307,99308,99309,99310,99311,99312
99313,99314,99315,99316,99317,99318,99319,99320,99321,99322,99323,99324
99325,99326,99327,99328,99329,99330,99331,99332,99333,99334,99335,99336
99337,99338,99339,99340,99341,99342,99343,99344,99345,99346,99347,99348
99349,99350,99351,99352,99353,99354,99355,99356,99357,99358,99359,99360
99361,99362,99363,99364,99365,99366,99367,99368,99369,99370,99371,99372
99373,99374,99375,99376,99377,99378,99379,99380,99381,99382,99383,99384
99385,99386,99387,99388,99389,99390,99391,99392,99393,99394,99395,99396
99397,99398,99399,99400,99401,99402,99403,99404,99405,99406,99407,99408
99409,99410,99411,99412,99413,99414,99415,99416,99417,99418,99419,99420
99421,99422,99423,99424,99425,99426,99427,99428,99429,99430,99431,99432
99433,99434,99435,99436,99437,99438,99439,99440,99441,99442,99443,99444
99445,99446,99447,99448,99449,99450,99451,99452,99453,99454,99455,99456
99457,99458,99459,99460,99461,99462,99463,99464,99465,99466,99467,99468
99469,99470,99471,99472,99473,99474,99475,99476,99477,99478,99479,99480
99481,99482,99483,99484,99485,99486,99487,99488,99489,99490,99491,99492
99493,99494,99495,99496,99497,99498,99499,99500,99501,99502,99503,99504
99505,99506,99507,99508,99509,99510,99511,99512,99513,99514,99515,99516
99517,99518,99519,99520,99521,99522,99523,99524,99525,99526,99527,99528
99529,99530,99531,99532,99533,99534,99535,99536,99537,99538,99539,99540
99541,99542,99543,99544,99545,99546,99547,99548,99549,99550,99551,99552
99553,99554,99555,99556,99557,99558,99559,99560,99561,99562,99563,99564
99565,99566,99567,99568,99569,99570,99571,99572,99573,99574,99575,99576
99577,99578,99579,99580,99581,99582,99583,99584,99585,99586,99587,99588
99589,99590,99591,99592,99593,99594,99595,99596,99597,99598,99599,99600
99601,99602,99603,99604,99605,99606,99607,99608,99609,99610,99611,99612
99613,99614,99615,99616,99617,99618,99619,99620,99621,99622,99623,99624
99625,99626,99627,99628,99629,99630,99631,99632,99633,99634,99635,99636
99637,99638,99639,99640,99641,99642,99643,99644,99645,99646,99647,99648
99649,99650,99651,99652,99653,99654,99655,99656,99657,99658,99659,99660
99661,99662,99663,99664,99665,99666,99667,99668,99669,99670,99671,99672
99673,99674,99675,99676,99677,99678,99679,99680,99681,99682,99683,99684
99685,99686,99687,99688,99689,99690,99691,99692,99693,99694,99695,99696
99697,99698,99699,99700,99701,99702,99703,99704,99705,99706,99707,99708
99709,99710,99711,99712,99713,99714,99715,99716,99717,99718,99719,99720
99721,99722,99723,99724,99725,99726,99727,99728,99729,99730,99731,99732
99733,99734,99735,99736,99737,99738,99739,99740,99741,99742,99743,99744
99745,99746,99747,99748,99749,99750,99751,99752,99753,99754,99755,99756
99757,99758,99759,99760,99761,99762,99763,99764,99765,99766,99767,99768
99769,99770,99771,99772,99773,99774,99775,99776,99777,99778,99779,99780
99781,99782,99783,99784,99785,99786,99787,99788,99789,99790,99791,99792
99793,99794,99795,99796,99797,99798,99799,99800,99801,99802,99803,99804
99805,99806,99807,99808,99809,99810,99811,99812,99813,99814,99815,99816
99817,99818,99819,99820,99821,99822,99823,99824,99825,99826,99827,99828
99829,99830,99831,99832,99833,99834,99835,99836,99837,99838,99839,99840
99841,99842,99843,99844,99845,99846,99847,99848,99849,99850,99851,99852
99853,99854,99855,99856,99857,99858,99859,99860,99861,99862,99863,99864
99865,99866,99867,99868,99869,99870,99871,99872,99873,99874,99875,99876
99877,99878,99879,99880,99881,99882,99883,99884,99885,99886,99887,99888
99889,99890,99891,99892,99893,99894,99895,99896,99897,99898,99899,99900
99901,99902,99903,99904,99905,99906,99907,99908,99909,99910,99911,99912
99913,99914,99915,99916,99917,99918,99919,99920,99921,99922,99923,99924
99925,99926,99927,99928,99929,99930,99931,99932,99933,99934,99935,99936
99937,99938,99939,99940,99941,99942,99943,99944,99945,99946,99947,99948
99949,99950,99951,99952,99953,99954,99955,99956,99957,99958,99959,99960
99961,99962,99963,99964,99965,99966,99967,99968,99969,99970,99971,99972
99973,99974,99975,99976,99977,99978,99979,99980,99981,99982,99983,99984
99985,99986,99987,99988,99989,99990,99991,99992,99993,99994,99995,99996
99997,99998,99999,100000,100001,100002,100003,100004,100005,100006,100007,100008
100009,100010,100011,100012,100013,100014,100015,100016,100017,100018,100019,100020
100021,100022,100023,100024,100025,100026,100027,100028,100029,100030,100031,100032
100033,100034,100035,100036,100037,100038,100039,100040,100041,100042,100043,100044
100045,100046,100047,100048,100049,100050,100051,100052,100053,100054,100055,100056
100057,100058,100059,100060,100061,100062,100063,100064,100065,100066,100067,100068
100069,100070,100071,100072,100073,100074,100075,100076,100077,100078,100079,100080
100081,100082,100083,100084,100085,100086,100087,100088,100089,100090,100091,100092
100093,100094,100095,100096,100097,100098,100099,100100,100101,100102,100103,100104
100105,100106,100107,100108,100109,100110,100111,100112,100113,100114,100115,100116
100117,100118,100119,100120,100121,100122,100123,100124,100125,100126,100127,100128
100129,100130,100131,100132,100133,100134,100135,100136,100137,100138,100139,100140
100141,100142,100143,100144,100145,100146,100147,100148,100149,100150,100151,100152
100153,100154,100155,100156,100157,100158,100159,100160,100161,100162,100163,100164
100165,100166,100167,100168,100169,100170,100171,100172,100173,100174,100175,100176
100177,100178,100179,100180,100181,100182,100183,100184,100185,100186,100187,100188
100189,100190,100191,100192,100193,100194,100195,100196,100197,100198,100199,100200
100201,100202,100203,100204,100205,100206,100207,100208,100209,100210,100211,100212
100213,100214,100215,100216,100217,100218,100219,100220,100221,100222,100223,100224
100225,100226,100227,100228,100229,100230,100231,100232,100233,100234,100235,100236
100237,100238,100239,100240,100241,100242,100243,100244,100245,100246,100247,100248
100249,100250,100251,100252,100253,100254,100255,100256,100257,100258,100259,100260
100261,100262,100263,100264,100265,100266,100267,100268,100269,100270,100271,100272
100273,100274,100275,100276,100277,100278,100279,100280,100281,100282,100283,100284
100285,100286,100287,100288,100289,100290,100291,100292,100293,100294,100295,100296
100297,100298,100299,100300,100301,100302,100303,100304,100305,100306,100307,100308
100309,100310,100311,100312,100313,100314,100315,100316,100317,100318,100319,100320
100321,100322,100323,100324,100325,100326,100327,100328,100329,100330,100331,100332
100333,100334,100335,100336,100337,100338,100339,100340,100341,100342,100343,100344
100345,100346,100347,100348,100349,100350,100351,100352,100353,100354,100355,100356
100357,100358,100359,100360,100361,100362,100363,100364,100365,100366,100367,100368
100369,100370,100371,100372,100373,100374,100375,100376,100377,100378,100379,100380
100381,100382,100383,100384,100385,100386,100387,100388,100389,100390,100391,100392
100393,100394,100395,100396,100397,100398,100399,100400,100401,100402,100403,100404
100405,100406,100407,100408,100409,100410,100411,100412,100413,100414,100415,100416
100417,100418,100419,100420,100421,100422,100423,100424,100425,100426,100427,100428
100429,100430,100431,100432,100433,100434,100435,100436,100437,100438,100439,100440
100441,100442,100443,100444,100445,100446,100447,100448,100449,100450,100451,100452
100453,100454,100455,100456,100457,100458,100459,100460,100461,100462,100463,100464
100465,100466,100467,100468,100469,100470,100471,100472,100473,100474,100475,100476
100477,100478,100479,100480,100481,100482,100483,100484,100485,100486,100487,100488
100489,100490,100491,100492,100493,100494,100495,100496,100497,100498,100499,100500
100501,100502,100503,100504,100505,100506,100507,100508,100509,100510,100511,100512
100513,100514,100515,100516,100517,100518,100519,100520,100521,100522,100523,100524
100525,100526,100527,100528,100529,100530,100531,100532,100533,100534,100535,100536
100537,100538,100539,100540,100541,100542,100543,100544,100545,100546,100547,100548
100549,100550,100551,100552,100553,100554,100555,100556,100557,100558,100559,100560
100561,100562,100563,100564,100565,100566,100567,100568,100569,100570,100571,100572
100573,100574,100575,100576,100577,100578,100579,100580,100581,100582,100583,100584
100585,100586,100587,100588,100589,100590,100591,100592,100593,100594,100595,100596
100597,100598,100599,100600,100601,100602,100603,100604,100605,100606,100607,100608
100609,100610,100611,100612,100613,100614,100615,100616,100617,100618,100619,100620
100621,100622,100623,100624,100625,100626,100627,100628,100629,100630,100631,100632
100633,100634,100635,100636,100637,100638,100639,100640,100641,100642,100643,100644
100645,100646,100647,100648,100649,100650,100651,100652,100653,100654,100655,100656
100657,100658,100659,100660,100661,100662,100663,100664,100665,100666,100667,100668
100669,100670,100671,100672,100673,100674,100675,100676,100677,100678,100679,100680
100681,100682,100683,100684,100685,100686,100687,100688,100689,100690,100691,100692
100693,100694,100695,100696,100697,100698,100699,100700,100701,100702,100703,100704
100705,100706,100707,100708,100709,100710,100711,100712,100713,100714,100715,100716
100717,100718,100719,100720,100721,100722,100723,100724,100725,100726,100727,100728
100729,100730,100731,100732,100733,100734,100735,100736,100737,100738,100739,100740
100741,100742,100743,100744,100745,100746,100747,100748,100749,100750,100751,100752
100753,100754,100755,100756,100757,100758,100759,100760,100761,100762,100763,100764
100765,100766,100767,100768,100769,100770,100771,100772,100773,100774,100775,100776
100777,100778,100779,100780,100781,100782,100783,100784,100785,100786,100787,100788
100789,100790,100791,100792,100793,100794,100795,100796,100797,100798,100799,100800
100801,100802,100803,100804,100805,100806,100807,100808,100809,100810,100811,100812
100813,100814,100815,100816,100817,100818,100819,100820,100821,100822,100823,100824
100825,100826,100827,100828,100829,100830,100831,100832,100833,100834,100835,100836
100837,100838,100839,100840,100841,100842,100843,100844,100845,100846,100847,100848
100849,100850,100851,100852,100853,100854,100855,100856,100857,100858,100859,100860
100861,100862,100863,100864,100865,100866,100867,100868,100869,100870,100871,100872
100873,100874,100875,100876,100877,100878,100879,100880,100881,100882,100883,100884
100885,100886,100887,100888,100889,100890,100891,100892,100893,100894,100895,100896
100897,100898,100899,100900,100901,100902,100903,100904,100905,100906,100907,100908
100909,100910,100911,100912,100913,100914,100915,100916,100917,100918,100919,100920
100921,100922,100923,100924,100925,100926,100927,100928,100929,100930,100931,100932
100933,100934,100935,100936,100937,100938,100939,100940,100941,100942,100943,100944
100945,100946,100947,100948,100949,100950,100951,100952,100953,100954,100955,100956
100957,100958,100959,100960,100961,100962,100963,100964,100965,100966,100967,100968
100969,100970,100971,100972,100973,100974,100975,100976,100977,100978,100979,100980
100981,100982,100983,100984,100985,100986,100987,100988,100989,100990,100991,100992
100993,100994,100995,100996,100997,100998,100999,101000,101001,101002,101003,101004
101005,101006,101007,101008,101009,101010,101011,101012,101013,101014,101015,101016
101017,101018,101019,101020,101021,101022,101023,101024,101025,101026,101027,101028
101029,101030,101031,101032,101033,101034,101035,101036,101037,101038,101039,101040
101041,101042,101043,101044,101045,101046,101047,101048,101049,101050,101051,101052
101053,101054,101055,101056,101057,101058,101059,101060,101061,101062,101063,101064
101065,101066,101067,101068,101069,101070,101071,101072,101073,101074,101075,101076
101077,101078,101079,101080,101081,101082,101083,101084,101085,101086,101087,101088
101089,101090,101091,101092,101093,101094,101095,101096,101097,101098,101099,101100
101101,101102,101103,101104,101105,101106,101107,101108,101109,101110,101111,101112
101113,101114,101115,101116,101117,101118,101119,101120,101121,101122,101123,101124
101125,101126,101127,101128,101129,101130,101131,101132,101133,101134,101135,101136
101137,101138,101139,101140,101141,101142,101143,101144,101145,101146,101147,101148
101149,101150,101151,101152,101153,101154,101155,101156,101157,101158,101159,101160
101161,101162,101163,101164,101165,101166,101167,101168,101169,101170,101171,101172
101173,101174,101175,101176,101177,101178,101179,101180,101181,101182,101183,101184
101185,101186,101187,101188,101189,101190,101191,101192,101193,101194,101195,101196
101197,101198,101199,101200,101201,101202,101203,101204,101205,101206,101207,101208
101209,101210,101211,101212,101213,101214,101215,101216,101217,101218,101219,101220
101221,101222,101223,101224,101225,101226,101227,101228,101229,101230,101231,101232
101233,101234,101235,101236,101237,101238,101239,101240,101241,101242,101243,101244
101245,101246,101247,101248,101249,101250,101251,101252,101253,101254,101255,101256
101257,101258,101259,101260,101261,101262,101263,101264,101265,101266,101267,101268
101269,101270,101271,101272,101273,101274,101275,101276,101277,101278,101279,101280
101281,101282,101283,101284,101285,101286,101287,101288,101289,101290,101291,101292
101293,101294,101295,101296,101297,101298,101299,101300,101301,101302,101303,101304
101305,101306,101307,101308,101309,101310,101311,101312,101313,101314,101315,101316
101317,101318,101319,101320,101321,101322,101323,101324,101325,101326,101327,101328
101329,101330,101331,101332,101333,101334,101335,101336,101337,101338,101339,101340
101341,101342,101343,101344,101345,101346,101347,101348,101349,101350,101351,101352
101353,101354,101355,101356,101357,101358,101359,101360,101361,101362,101363,101364
101365,101366,101367,101368,101369,101370,101371,101372,101373,101374,101375,101376
101377,101378,101379,101380,101381,101382,101383,101384,101385,101386,101387,101388
101389,101390,101391,101392,101393,101394,101395,101396,101397,101398,101399,101400
101401,101402,101403,101404,101405,101406,101407,101408,101409,101410,101411,101412
101413,101414,101415,101416,101417,101418,101419,101420,101421,101422,101423,101424
101425,101426,101427,101428,101429,101430,101431,101432,101433,101434,101435,101436
101437,101438,101439,101440,101441,101442,101443,101444,101445,101446,101447,101448
101449,101450,101451,101452,101453,101454,101455,101456,101457,101458,101459,101460
101461,101462,101463,101464,101465,101466,101467,101468,101469,101470,101471,101472
101473,101474,101475,101476,101477,101478,101479,101480,101481,101482,101483,101484
101485,101486,101487,101488,101489,101490,101491,101492,101493,101494,101495,101496
101497,101498,101499,101500,101501,101502,101503,101504,101505,101506,101507,101508
101509,101510,101511,101512,101513,101514,101515,101516,101517,101518,101519,101520
101521,101522,101523,101524,101525,101526,101527,101528,101529,101530,101531,101532
101533,101534,101535,101536,101537,101538,101539,101540,101541,101542,101543,101544
101545,101546,101547,101548,101549,101550,101551,101552,101553,101554,101555,101556
101557,101558,101559,101560,101561,101562,101563,101564,101565,101566,101567,101568
101569,101570,101571,101572,101573,101574,101575,101576,101577,101578,101579,101580
101581,101582,101583,101584,101585,101586,101587,101588,101589,101590,101591,101592
101593,101594,101595,101596,101597,101598,101599,101600,101601,101602,101603,101604
101605,101606,101607,101608,101609,101610,101611,101612,101613,101614,101615,101616
101617,101618,101619,101620,101621,101622,101623,101624,101625,101626,101627,101628
101629,101630,101631,101632,101633,101634,101635,101636,101637,101638,101639,101640
101641,101642,101643,101644,101645,101646,101647,101648,101649,101650,101651,101652
101653,101654,101655,101656,101657,101658,101659,101660,101661,101662,101663,101664
101665,101666,101667,101668,101669,101670,101671,101672,101673,101674,101675,101676
101677,101678,101679,101680,101681,101682,101683,101684,101685,101686,101687,101688
101689,101690,101691,101692,101693,101694,101695,101696,101697,101698,101699,101700
101701,101702,101703,101704,101705,101706,101707,101708,101709,101710,101711,101712
101713,101714,101715,101716,101717,101718,101719,101720,101721,101722,101723,101724
101725,101726,101727,101728,101729,101730,101731,101732,101733,101734,101735,101736
101737,101738,101739,101740,101741,101742,101743,101744,101745,101746,101747,101748
101749,101750,101751,101752,101753,101754,101755,101756,101757,101758,101759,101760
101761,101762,101763,101764,101765,101766,101767,101768,101769,101770,101771,101772
101773,101774,101775,101776,101777,101778,101779,101780,101781,101782,101783,101784
101785,101786,101787,101788,101789,101790,101791,101792,101793,101794,101795,101796
101797,101798,101799,101800,101801,101802,101803,101804,101805,101806,101807,101808
101809,101810,101811,101812,101813,101814,101815,101816,101817,101818,101819,101820
101821,101822,101823,101824,101825,101826,101827,101828,101829,101830,101831,101832
101833,101834,101835,101836,101837,101838,101839,101840,101841,101842,101843,101844
101845,101846,101847,101848,101849,101850,101851,101852,101853,101854,101855,101856
101857,101858,101859,101860,101861,101862,101863,101864,101865,101866,101867,101868
101869,101870,101871,101872,101873,101874,101875,101876,101877,101878,101879,101880
101881,101882,101883,101884,101885,101886,101887,101888,101889,101890,101891,101892
101893,101894,101895,101896,101897,101898,101899,101900,101901,101902,101903,101904
101905,101906,101907,101908,101909,101910,101911,101912,101913,101914,101915,101916
101917,101918,101919,101920,101921,101922,101923,101924,101925,101926,101927,101928
101929,101930,101931,101932,101933,101934,101935,101936,101937,101938,101939,101940
101941,101942,101943,101944,101945,101946,101947,101948,101949,101950,101951,101952
101953,101954,101955,101956,101957,101958,101959,101960,101961,101962,101963,101964
101965,101966,101967,101968,101969,101970,101971,101972,101973,101974,101975,101976
101977,101978,101979,101980,101981,101982,101983,101984,101985,101986,101987,101988
101989,101990,101991,101992,101993,101994,101995,101996,101997,101998,101999,102000
102001,102002,102003,102004,102005,102006,102007,102008,102009,102010,102011,102012
102013,102014,102015,102016,102017,102018,102019,102020,102021,102022,102023,102024
102025,102026,102027,102028,102029,102030,102031,102032,102033,102034,102035,102036
102037,102038,102039,102040,102041,102042,102043,102044,102045,102046,102047,102048
102049,102050,102051,102052,102053,102054,102055,102056,102057,102058,102059,102060
102061,102062,102063,102064,102065,102066,102067,102068,102069,102070,102071,102072
102073,102074,102075,102076,102077,102078,102079,102080,102081,102082,102083,102084
102085,102086,102087,102088,102089,102090,102091,102092,102093,102094,102095,102096
102097,102098,102099,102100,102101,102102,102103,102104,102105,102106,102107,102108
102109,102110,102111,102112,102113,102114,102115,102116,102117,102118,102119,102120
102121,102122,102123,102124,102125,102126,102127,102128,102129,102130,102131,102132
102133,102134,102135,102136,102137,102138,102139,102140,102141,102142,102143,102144
102145,102146,102147,102148,102149,102150,102151,102152,102153,102154,102155,102156
102157,102158,102159,102160,102161,102162,102163,102164,102165,102166,102167,102168
102169,102170,102171,102172,102173,102174,102175,102176,102177,102178,102179,102180
102181,102182,102183,102184,102185,102186,102187,102188,102189,102190,102191,102192
102193,102194,102195,102196,102197,102198,102199,102200,102201,102202,102203,102204
102205,102206,102207,102208,102209,102210,102211,102212,102213,102214,102215,102216
102217,102218,102219,102220,102221,102222,102223,102224,102225,102226,102227,102228
102229,102230,102231,102232,102233,102234,102235,102236,102237,102238,102239,102240
102241,102242,102243,102244,102245,102246,102247,102248,102249,102250,102251,102252
102253,102254,102255,102256,102257,102258,102259,102260,102261,102262,102263,102264
102265,102266,102267,102268,102269,102270,102271,102272,102273,102274,102275,102276
102277,102278,102279,102280,102281,102282,102283,102284,102285,102286,102287,102288
102289,102290,102291,102292,102293,102294,102295,102296,102297,102298,102299,102300
102301,102302,102303,102304,102305,102306,102307,102308,102309,102310,102311,102312
102313,102314,102315,102316,102317,102318,102319,102320,102321,102322,102323,102324
102325,102326,102327,102328,102329,102330,102331,102332,102333,102334,102335,102336
102337,102338,102339,102340,102341,102342,102343,102344,102345,102346,102347,102348
102349,102350,102351,102352,102353,102354,102355,102356,102357,102358,102359,102360
102361,102362,102363,102364,102365,102366,102367,102368,102369,102370,102371,102372
102373,102374,102375,102376,102377,102378,102379,102380,102381,102382,102383,102384
102385,102386,102387,102388,102389,102390,102391,102392,102393,102394,102395,102396
102397,102398,102399,102400,102401,102402,102403,102404,102405,102406,102407,102408
102409,102410,102411,102412,102413,102414,102415,102416,102417,102418,102419,102420
102421,102422,102423,102424,102425,102426,102427,102428,102429,102430,102431,102432
102433,102434,102435,102436,102437,102438,102439,102440,102441,102442,102443,102444
102445,102446,102447,102448,102449,102450,102451,102452,102453,102454,102455,102456
102457,102458,102459,102460,102461,102462,102463,102464,102465,102466,102467,102468
102469,102470,102471,102472,102473,102474,102475,102476,102477,102478,102479,102480
102481,102482,102483,102484,102485,102486,102487,102488,102489,102490,102491,102492
102493,102494,102495,102496,102497,102498,102499,102500,102501,102502,102503,102504
102505,102506,102507,102508,102509,102510,102511,102512,102513,102514,102515,102516
102517,102518,102519,102520,102521,102522,102523,102524,102525,102526,102527,102528
102529,102530,102531,102532,102533,102534,102535,102536,102537,102538,102539,102540
102541,102542,102543,102544,102545,102546,102547,102548,102549,102550,102551,102552
102553,102554,102555,102556,102557,102558,102559,102560,102561,102562,102563,102564
102565,102566,102567,102568,102569,102570,102571,102572,102573,102574,102575,102576
102577,102578,102579,102580,102581,102582,102583,102584,102585,102586,102587,102588
102589,102590,102591,102592,102593,102594,102595,102596,102597,102598,102599,102600
102601,102602,102603,102604,102605,102606,102607,102608,102609,102610,102611,102612
102613,102614,102615,102616,102617,102618,102619,102620,102621,102622,102623,102624
102625,102626,102627,102628,102629,102630,102631,102632,102633,102634,102635,102636
102637,102638,102639,102640,102641,102642,102643,102644,102645,102646,102647,102648
102649,102650,102651,102652,102653,102654,102655,102656,102657,102658,102659,102660
102661,102662,102663,102664,102665,102666,102667,102668,102669,102670,102671,102672
102673,102674,102675,102676,102677,102678,102679,102680,102681,102682,102683,102684
102685,102686,102687,102688,102689,102690,102691,102692,102693,102694,102695,102696
102697,102698,102699,102700,102701,102702,102703,102704,102705,102706,102707,102708
102709,102710,102711,102712,102713,102714,102715,102716,102717,102718,102719,102720
102721,102722,102723,102724,102725,102726,102727,102728,102729,102730,102731,102732
102733,102734,102735,102736,102737,102738,102739,102740,102741,102742,102743,102744
102745,102746,102747,102748,102749,102750,102751,102752,102753,102754,102755,102756
102757,102758,102759,102760,102761,102762,102763,102764,102765,102766,102767,102768
102769,102770,102771,102772,102773,102774,102775,102776,102777,102778,102779,102780
102781,102782,102783,102784,102785,102786,102787,102788,102789,102790,102791,102792
102793,102794,102795,102796,102797,102798,102799,102800,102801,102802,102803,102804
102805,102806,102807,102808,102809,102810,102811,102812,102813,102814,102815,102816
102817,102818,102819,102820,102821,102822,102823,102824,102825,102826,102827,102828
102829,102830,102831,102832,102833,102834,102835,102836,102837,102838,102839,102840
102841,102842,102843,102844,102845,102846,102847,102848,102849,102850,102851,102852
102853,102854,102855,102856,102857,102858,102859,102860,102861,102862,102863,102864
102865,102866,102867,102868,102869,102870,102871,102872,102873,102874,102875,102876
102877,102878,102879,102880,102881,102882,102883,102884,102885,102886,102887,102888
102889,102890,102891,102892,102893,102894,102895,102896,102897,102898,102899,102900
102901,102902,102903,102904,102905,102906,102907,102908,102909,102910,102911,102912
102913,102914,102915,102916,102917,102918,102919,102920,102921,102922,102923,102924
102925,102926,102927,102928,102929,102930,102931,102932,102933,102934,102935,102936
102937,102938,102939,102940,102941,102942,102943,102944,102945,102946,102947,102948
102949,102950,102951,102952,102953,102954,102955,102956,102957,102958,102959,102960
102961,102962,102963,102964,102965,102966,102967,102968,102969,102970,102971,102972
102973,102974,102975,102976,102977,102978,102979,102980,102981,102982,102983,102984
102985,102986,102987,102988,102989,102990,102991,102992,102993,102994,102995,102996
102997,102998,102999,103000,103001,103002,103003,103004,103005,103006,103007,103008
103009,103010,103011,103012,103013,103014,103015,103016,103017,103018,103019,103020
103021,103022,103023,103024,103025,103026,103027,103028,103029,103030,103031,103032
103033,103034,103035,103036,103037,103038,103039,103040,103041,103042,103043,103044
103045,103046,103047,103048,103049,103050,103051,103052,103053,103054,103055,103056
103057,103058,103059,103060,103061,103062,103063,103064,103065,103066,103067,103068
103069,103070,103071,103072,103073,103074,103075,103076,103077,103078,103079,103080
103081,103082,103083,103084,103085,103086,103087,103088,103089,103090,103091,103092
103093,103094,103095,103096,103097,103098,103099,103100,103101,103102,103103,103104
103105,103106,103107,103108,103109,103110,103111,103112,103113,103114,103115,103116
103117,103118,103119,103120,103121,103122,103123,103124,103125,103126,103127,103128
103129,103130,103131,103132,103133,103134,103135,103136,103137,103138,103139,103140
103141,103142,103143,103144,103145,103146,103147,103148,103149,103150,103151,103152
103153,103154,103155,103156,103157,103158,103159,103160,103161,103162,103163,103164
103165,103166,103167,103168,103169,103170,103171,103172,103173,103174,103175,103176
103177,103178,103179,103180,103181,103182,103183,103184,103185,103186,103187,103188
103189,103190,103191,103192,103193,103194,103195,103196,103197,103198,103199,103200
103201,103202,103203,103204,103205,103206,103207,103208,103209,103210,103211,103212
103213,103214,103215,103216,103217,103218,103219,103220,103221,103222,103223,103224
103225,103226,103227,103228,103229,103230,103231,103232,103233,103234,103235,103236
103237,103238,103239,103240,103241,103242,103243,103244,103245,103246,103247,103248
103249,103250,103251,103252,103253,103254,103255,103256,103257,103258,103259,103260
103261,103262,103263,103264,103265,103266,103267,103268,103269,103270,103271,103272
103273,103274,103275,103276,103277,103278,103279,103280,103281,103282,103283,103284
103285,103286,103287,103288,103289,103290,103291,103292,103293,103294,103295,103296
103297,103298,103299,103300,103301,103302,103303,103304,103305,103306,103307,103308
103309,103310,103311,103312,103313,103314,103315,103316,103317,103318,103319,103320
103321,103322,103323,103324,103325,103326,103327,103328,103329,103330,103331,103332
103333,103334,103335,103336,103337,103338,103339,103340,103341,103342,103343,103344
103345,103346,103347,103348,103349,103350,103351,103352,103353,103354,103355,103356
103357,103358,103359,103360,103361,103362,103363,103364,103365,103366,103367,103368
103369,103370,103371,103372,103373,103374,103375,103376,103377,103378,103379,103380
103381,103382,103383,103384,103385,103386,103387,103388,103389,103390,103391,103392
103393,103394,103395,103396,103397,103398,103399,103400,103401,103402,103403,103404
103405,103406,103407,103408,103409,103410,103411,103412,103413,103414,103415,103416
103417,103418,103419,103420,103421,103422,103423,103424,103425,103426,103427,103428
103429,103430,103431,103432,103433,103434,103435,103436,103437,103438,103439,103440
103441,103442,103443,103444,103445,103446,103447,103448,103449,103450,103451,103452
103453,103454,103455,103456,103457,103458,103459,103460,103461,103462,103463,103464
103465,103466,103467,103468,103469,103470,103471,103472,103473,103474,103475,103476
103477,103478,103479,103480,103481,103482,103483,103484,103485,103486,103487,103488
103489,103490,103491,103492,103493,103494,103495,103496,103497,103498,103499,103500
103501,103502,103503,103504,103505,103506,103507,103508,103509,103510,103511,103512
103513,103514,103515,103516,103517,103518,103519,103520,103521,103522,103523,103524
103525,103526,103527,103528,103529,103530,103531,103532,103533,103534,103535,103536
103537,103538,103539,103540,103541,103542,103543,103544,103545,103546,103547,103548
103549,103550,103551,103552,103553,103554,103555,103556,103557,103558,103559,103560
103561,103562,103563,103564,103565,103566,103567,103568,103569,103570,103571,103572
103573,103574,103575,103576,103577,103578,103579,103580,103581,103582,103583,103584
103585,103586,103587,103588,103589,103590,103591,103592,103593,103594,103595,103596
103597,103598,103599,103600,103601,103602,103603,103604,103605,103606,103607,103608
103609,103610,103611,103612,103613,103614,103615,103616,103617,103618,103619,103620
103621,103622,103623,103624,103625,103626,103627,103628,103629,103630,103631,103632
103633,103634,103635,103636,103637,103638,103639,103640,103641,103642,103643,103644
103645,103646,103647,103648,103649,103650,103651,103652,103653,103654,103655,103656
103657,103658,103659,103660,103661,103662,103663,103664,103665,103666,103667,103668
103669,103670,103671,103672,103673,103674,103675,103676,103677,103678,103679,103680
**
*SURFACE, TYPE=ELEMENT, NAME=Cornea_sclera
E_Cornea_Sclera, S1
**
*ELSET, ELSET=E_inlet
1,2,3,4,5,6,7,8,9,10,11,12
13,14,15,16,17,18,19,20,21,22,23,24
25,26,27,28,29,30,31,32,33,34,35,36
37,38,39,40,41,42,43,44,45,46,47,48
49,50,51,52,53,54,55,56,57,58,59,60
61,62,63,64
**
*SURFACE, TYPE=ELEMENT, NAME=inlet
E_inlet, S2
**
*ELSET, ELSET=E_outlet
4901,4972,5043,5114,4903,4974,5045,5116,4905,4976,5047,5118
4907,4978,5049,5120,4909,4980,5051,5122,4911,4982,5053,5124
4913,4984,5055,5126,4915,4986,5057,5128,4917,4988,5059,5130
4919,4990,5061,5132,4921,4992,5063,5134,4923,4994,5065,5136
4925,4996,5067,5138,4927,4998,5069,5140,4929,5000,5071,5142
4931,5002,5073,5144,4933,5004,5075,5146,4935,5006,5077,5148
4937,5008,5079,5150,4939,5010,5081,5152,4941,5012,5083,5154
4943,5014,5085,5156,4945,5016,5087,5158,4947,5018,5089,5160
4949,5020,5091,5162,4951,5022,5093,5164,4953,5024,5095,5166
4955,5026,5097,5168,4957,5028,5099,5170,4959,5030,5101,5172
4961,5032,5103,5174,4963,5034,5105,5176,4965,5036,5107,5178
4967,5038,5109,5180,4969,5040,5111,5182,4971,5042,5113,5184
10085,10156,10227,10298,10087,10158,10229,10300,10089,10160,10231,10302
10091,10162,10233,10304,10093,10164,10235,10306,10095,10166,10237,10308
10097,10168,10239,10310,10099,10170,10241,10312,10101,10172,10243,10314
10103,10174,10245,10316,10105,10176,10247,10318,10107,10178,10249,10320
10109,10180,10251,10322,10111,10182,10253,10324,10113,10184,10255,10326
10115,10186,10257,10328,10117,10188,10259,10330,10119,10190,10261,10332
10121,10192,10263,10334,10123,10194,10265,10336,10125,10196,10267,10338
10127,10198,10269,10340,10129,10200,10271,10342,10131,10202,10273,10344
10133,10204,10275,10346,10135,10206,10277,10348,10137,10208,10279,10350
10139,10210,10281,10352,10141,10212,10283,10354,10143,10214,10285,10356
10145,10216,10287,10358,10147,10218,10289,10360,10149,10220,10291,10362
10151,10222,10293,10364,10153,10224,10295,10366,10155,10226,10297,10368
15269,15340,15411,15482,15271,15342,15413,15484,15273,15344,15415,15486
15275,15346,15417,15488,15277,15348,15419,15490,15279,15350,15421,15492
15281,15352,15423,15494,15283,15354,15425,15496,15285,15356,15427,15498
15287,15358,15429,15500,15289,15360,15431,15502,15291,15362,15433,15504
15293,15364,15435,15506,15295,15366,15437,15508,15297,15368,15439,15510
15299,15370,15441,15512,15301,15372,15443,15514,15303,15374,15445,15516
15305,15376,15447,15518,15307,15378,15449,15520,15309,15380,15451,15522
15311,15382,15453,15524,15313,15384,15455,15526,15315,15386,15457,15528
15317,15388,15459,15530,15319,15390,15461,15532,15321,15392,15463,15534
15323,15394,15465,15536,15325,15396,15467,15538,15327,15398,15469,15540
15329,15400,15471,15542,15331,15402,15473,15544,15333,15404,15475,15546
15335,15406,15477,15548,15337,15408,15479,15550,15339,15410,15481,15552
20453,20524,20595,20666,20455,20526,20597,20668,20457,20528,20599,20670
20459,20530,20601,20672,20461,20532,20603,20674,20463,20534,20605,20676
20465,20536,20607,20678,20467,20538,20609,20680,20469,20540,20611,20682
20471,20542,20613,20684,20473,20544,20615,20686,20475,20546,20617,20688
20477,20548,20619,20690,20479,20550,20621,20692,20481,20552,20623,20694
20483,20554,20625,20696,20485,20556,20627,20698,20487,20558,20629,20700
20489,20560,20631,20702,20491,20562,20633,20704,20493,20564,20635,20706
20495,20566,20637,20708,20497,20568,20639,20710,20499,20570,20641,20712
20501,20572,20643,20714,20503,20574,20645,20716,20505,20576,20647,20718
20507,20578,20649,20720,20509,20580,20651,20722,20511,20582,20653,20724
20513,20584,20655,20726,20515,20586,20657,20728,20517,20588,20659,20730
20519,20590,20661,20732,20521,20592,20663,20734,20523,20594,20665,20736
25637,25708,25779,25850,25639,25710,25781,25852,25641,25712,25783,25854
25643,25714,25785,25856,25645,25716,25787,25858,25647,25718,25789,25860
25649,25720,25791,25862,25651,25722,25793,25864,25653,25724,25795,25866
25655,25726,25797,25868,25657,25728,25799,25870,25659,25730,25801,25872
25661,25732,25803,25874,25663,25734,25805,25876,25665,25736,25807,25878
25667,25738,25809,25880,25669,25740,25811,25882,25671,25742,25813,25884
25673,25744,25815,25886,25675,25746,25817,25888,25677,25748,25819,25890
25679,25750,25821,25892,25681,25752,25823,25894,25683,25754,25825,25896
25685,25756,25827,25898,25687,25758,25829,25900,25689,25760,25831,25902
25691,25762,25833,25904,25693,25764,25835,25906,25695,25766,25837,25908
25697,25768,25839,25910,25699,25770,25841,25912,25701,25772,25843,25914
25703,25774,25845,25916,25705,25776,25847,25918,25707,25778,25849,25920
30821,30892,30963,31034,30823,30894,30965,31036,30825,30896,30967,31038
30827,30898,30969,31040,30829,30900,30971,31042,30831,30902,30973,31044
30833,30904,30975,31046,30835,30906,30977,31048,30837,30908,30979,31050
30839,30910,30981,31052,30841,30912,30983,31054,30843,30914,30985,31056
30845,30916,30987,31058,30847,30918,30989,31060,30849,30920,30991,31062
30851,30922,30993,31064,30853,30924,30995,31066,30855,30926,30997,31068
30857,30928,30999,31070,30859,30930,31001,31072,30861,30932,31003,31074
30863,30934,31005,31076,30865,30936,31007,31078,30867,30938,31009,31080
30869,30940,31011,31082,30871,30942,31013,31084,30873,30944,31015,31086
30875,30946,31017,31088,30877,30948,31019,31090,30879,30950,31021,31092
30881,30952,31023,31094,30883,30954,31025,31096,30885,30956,31027,31098
30887,30958,31029,31100,30889,30960,31031,31102,30891,30962,31033,31104
36005,36076,36147,36218,36007,36078,36149,36220,36009,36080,36151,36222
36011,36082,36153,36224,36013,36084,36155,36226,36015,36086,36157,36228
36017,36088,36159,36230,36019,36090,36161,36232,36021,36092,36163,36234
36023,36094,36165,36236,36025,36096,36167,36238,36027,36098,36169,36240
36029,36100,36171,36242,36031,36102,36173,36244,36033,36104,36175,36246
36035,36106,36177,36248,36037,36108,36179,36250,36039,36110,36181,36252
36041,36112,36183,36254,36043,36114,36185,36256,36045,36116,36187,36258
36047,36118,36189,36260,36049,36120,36191,36262,36051,36122,36193,36264
36053,36124,36195,36266,36055,36126,36197,36268,36057,36128,36199,36270
36059,36130,36201,36272,36061,36132,36203,36274,36063,36134,36205,36276
36065,36136,36207,36278,36067,36138,36209,36280,36069,36140,36211,36282
36071,36142,36213,36284,36073,36144,36215,36286,36075,36146,36217,36288
41189,41260,41331,41402,41191,41262,41333,41404,41193,41264,41335,41406
41195,41266,41337,41408,41197,41268,41339,41410,41199,41270,41341,41412
41201,41272,41343,41414,41203,41274,41345,41416,41205,41276,41347,41418
41207,41278,41349,41420,41209,41280,41351,41422,41211,41282,41353,41424
41213,41284,41355,41426,41215,41286,41357,41428,41217,41288,41359,41430
41219,41290,41361,41432,41221,41292,41363,41434,41223,41294,41365,41436
41225,41296,41367,41438,41227,41298,41369,41440,41229,41300,41371,41442
41231,41302,41373,41444,41233,41304,41375,41446,41235,41306,41377,41448
41237,41308,41379,41450,41239,41310,41381,41452,41241,41312,41383,41454
41243,41314,41385,41456,41245,41316,41387,41458,41247,41318,41389,41460
41249,41320,41391,41462,41251,41322,41393,41464,41253,41324,41395,41466
41255,41326,41397,41468,41257,41328,41399,41470,41259,41330,41401,41472
46373,46444,46515,46586,46375,46446,46517,46588,46377,46448,46519,46590
46379,46450,46521,46592,46381,46452,46523,46594,46383,46454,46525,46596
46385,46456,46527,46598,46387,46458,46529,46600,46389,46460,46531,46602
46391,46462,46533,46604,46393,46464,46535,46606,46395,46466,46537,46608
46397,46468,46539,46610,46399,46470,46541,46612,46401,46472,46543,46614
46403,46474,46545,46616,46405,46476,46547,46618,46407,46478,46549,46620
46409,46480,46551,46622,46411,46482,46553,46624,46413,46484,46555,46626
46415,46486,46557,46628,46417,46488,46559,46630,46419,46490,46561,46632
46421,46492,46563,46634,46423,46494,46565,46636,46425,46496,46567,46638
46427,46498,46569,46640,46429,46500,46571,46642,46431,46502,46573,46644
46433,46504,46575,46646,46435,46506,46577,46648,46437,46508,46579,46650
46439,46510,46581,46652,46441,46512,46583,46654,46443,46514,46585,46656
51557,51628,51699,51770,51559,51630,51701,51772,51561,51632,51703,51774
51563,51634,51705,51776,51565,51636,51707,51778,51567,51638,51709,51780
51569,51640,51711,51782,51571,51642,51713,51784,51573,51644,51715,51786
51575,51646,51717,51788,51577,51648,51719,51790,51579,51650,51721,51792
51581,51652,51723,51794,51583,51654,51725,51796,51585,51656,51727,51798
51587,51658,51729,51800,51589,51660,51731,51802,51591,51662,51733,51804
51593,51664,51735,51806,51595,51666,51737,51808,51597,51668,51739,51810
51599,51670,51741,51812,51601,51672,51743,51814,51603,51674,51745,51816
51605,51676,51747,51818,51607,51678,51749,51820,51609,51680,51751,51822
51611,51682,51753,51824,51613,51684,51755,51826,51615,51686,51757,51828
51617,51688,51759,51830,51619,51690,51761,51832,51621,51692,51763,51834
51623,51694,51765,51836,51625,51696,51767,51838,51627,51698,51769,51840
56741,56812,56883,56954,56743,56814,56885,56956,56745,56816,56887,56958
56747,56818,56889,56960,56749,56820,56891,56962,56751,56822,56893,56964
56753,56824,56895,56966,56755,56826,56897,56968,56757,56828,56899,56970
56759,56830,56901,56972,56761,56832,56903,56974,56763,56834,56905,56976
56765,56836,56907,56978,56767,56838,56909,56980,56769,56840,56911,56982
56771,56842,56913,56984,56773,56844,56915,56986,56775,56846,56917,56988
56777,56848,56919,56990,56779,56850,56921,56992,56781,56852,56923,56994
56783,56854,56925,56996,56785,56856,56927,56998,56787,56858,56929,57000
56789,56860,56931,57002,56791,56862,56933,57004,56793,56864,56935,57006
56795,56866,56937,57008,56797,56868,56939,57010,56799,56870,56941,57012
56801,56872,56943,57014,56803,56874,56945,57016,56805,56876,56947,57018
56807,56878,56949,57020,56809,56880,56951,57022,56811,56882,56953,57024
61925,61996,62067,62138,61927,61998,62069,62140,61929,62000,62071,62142
61931,62002,62073,62144,61933,62004,62075,62146,61935,62006,62077,62148
61937,62008,62079,62150,61939,62010,62081,62152,61941,62012,62083,62154
61943,62014,62085,62156,61945,62016,62087,62158,61947,62018,62089,62160
61949,62020,62091,62162,61951,62022,62093,62164,61953,62024,62095,62166
61955,62026,62097,62168,61957,62028,62099,62170,61959,62030,62101,62172
61961,62032,62103,62174,61963,62034,62105,62176,61965,62036,62107,62178
61967,62038,62109,62180,61969,62040,62111,62182,61971,62042,62113,62184
61973,62044,62115,62186,61975,62046,62117,62188,61977,62048,62119,62190
61979,62050,62121,62192,61981,62052,62123,62194,61983,62054,62125,62196
61985,62056,62127,62198,61987,62058,62129,62200,61989,62060,62131,62202
61991,62062,62133,62204,61993,62064,62135,62206,61995,62066,62137,62208
67109,67180,67251,67322,67111,67182,67253,67324,67113,67184,67255,67326
67115,67186,67257,67328,67117,67188,67259,67330,67119,67190,67261,67332
67121,67192,67263,67334,67123,67194,67265,67336,67125,67196,67267,67338
67127,67198,67269,67340,67129,67200,67271,67342,67131,67202,67273,67344
67133,67204,67275,67346,67135,67206,67277,67348,67137,67208,67279,67350
67139,67210,67281,67352,67141,67212,67283,67354,67143,67214,67285,67356
67145,67216,67287,67358,67147,67218,67289,67360,67149,67220,67291,67362
67151,67222,67293,67364,67153,67224,67295,67366,67155,67226,67297,67368
67157,67228,67299,67370,67159,67230,67301,67372,67161,67232,67303,67374
67163,67234,67305,67376,67165,67236,67307,67378,67167,67238,67309,67380
67169,67240,67311,67382,67171,67242,67313,67384,67173,67244,67315,67386
67175,67246,67317,67388,67177,67248,67319,67390,67179,67250,67321,67392
72293,72364,72435,72506,72295,72366,72437,72508,72297,72368,72439,72510
72299,72370,72441,72512,72301,72372,72443,72514,72303,72374,72445,72516
72305,72376,72447,72518,72307,72378,72449,72520,72309,72380,72451,72522
72311,72382,72453,72524,72313,72384,72455,72526,72315,72386,72457,72528
72317,72388,72459,72530,72319,72390,72461,72532,72321,72392,72463,72534
72323,72394,72465,72536,72325,72396,72467,72538,72327,72398,72469,72540
72329,72400,72471,72542,72331,72402,72473,72544,72333,72404,72475,72546
72335,72406,72477,72548,72337,72408,72479,72550,72339,72410,72481,72552
72341,72412,72483,72554,72343,72414,72485,72556,72345,72416,72487,72558
72347,72418,72489,72560,72349,72420,72491,72562,72351,72422,72493,72564
72353,72424,72495,72566,72355,72426,72497,72568,72357,72428,72499,72570
72359,72430,72501,72572,72361,72432,72503,72574,72363,72434,72505,72576
77477,77548,77619,77690,77479,77550,77621,77692,77481,77552,77623,77694
77483,77554,77625,77696,77485,77556,77627,77698,77487,77558,77629,77700
77489,77560,77631,77702,77491,77562,77633,77704,77493,77564,77635,77706
77495,77566,77637,77708,77497,77568,77639,77710,77499,77570,77641,77712
77501,77572,77643,77714,77503,77574,77645,77716,77505,77576,77647,77718
77507,77578,77649,77720,77509,77580,77651,77722,77511,77582,77653,77724
77513,77584,77655,77726,77515,77586,77657,77728,77517,77588,77659,77730
77519,77590,77661,77732,77521,77592,77663,77734,77523,77594,77665,77736
77525,77596,77667,77738,77527,77598,77669,77740,77529,77600,77671,77742
77531,77602,77673,77744,77533,77604,77675,77746,77535,77606,77677,77748
77537,77608,77679,77750,77539,77610,77681,77752,77541,77612,77683,77754
77543,77614,77685,77756,77545,77616,77687,77758,77547,77618,77689,77760
82661,82732,82803,82874,82663,82734,82805,82876,82665,82736,82807,82878
82667,82738,82809,82880,82669,82740,82811,82882,82671,82742,82813,82884
82673,82744,82815,82886,82675,82746,82817,82888,82677,82748,82819,82890
82679,82750,82821,82892,82681,82752,82823,82894,82683,82754,82825,82896
82685,82756,82827,82898,82687,82758,82829,82900,82689,82760,82831,82902
82691,82762,82833,82904,82693,82764,82835,82906,82695,82766,82837,82908
82697,82768,82839,82910,82699,82770,82841,82912,82701,82772,82843,82914
82703,82774,82845,82916,82705,82776,82847,82918,82707,82778,82849,82920
82709,82780,82851,82922,82711,82782,82853,82924,82713,82784,82855,82926
82715,82786,82857,82928,82717,82788,82859,82930,82719,82790,82861,82932
82721,82792,82863,82934,82723,82794,82865,82936,82725,82796,82867,82938
82727,82798,82869,82940,82729,82800,82871,82942,82731,82802,82873,82944
87845,87916,87987,88058,87847,87918,87989,88060,87849,87920,87991,88062
87851,87922,87993,88064,87853,87924,87995,88066,87855,87926,87997,88068
87857,87928,87999,88070,87859,87930,88001,88072,87861,87932,88003,88074
87863,87934,88005,88076,87865,87936,88007,88078,87867,87938,88009,88080
87869,87940,88011,88082,87871,87942,88013,88084,87873,87944,88015,88086
87875,87946,88017,88088,87877,87948,88019,88090,87879,87950,88021,88092
87881,87952,88023,88094,87883,87954,88025,88096,87885,87956,88027,88098
87887,87958,88029,88100,87889,87960,88031,88102,87891,87962,88033,88104
87893,87964,88035,88106,87895,87966,88037,88108,87897,87968,88039,88110
87899,87970,88041,88112,87901,87972,88043,88114,87903,87974,88045,88116
87905,87976,88047,88118,87907,87978,88049,88120,87909,87980,88051,88122
87911,87982,88053,88124,87913,87984,88055,88126,87915,87986,88057,88128
93029,93100,93171,93242,93031,93102,93173,93244,93033,93104,93175,93246
93035,93106,93177,93248,93037,93108,93179,93250,93039,93110,93181,93252
93041,93112,93183,93254,93043,93114,93185,93256,93045,93116,93187,93258
93047,93118,93189,93260,93049,93120,93191,93262,93051,93122,93193,93264
93053,93124,93195,93266,93055,93126,93197,93268,93057,93128,93199,93270
93059,93130,93201,93272,93061,93132,93203,93274,93063,93134,93205,93276
93065,93136,93207,93278,93067,93138,93209,93280,93069,93140,93211,93282
93071,93142,93213,93284,93073,93144,93215,93286,93075,93146,93217,93288
93077,93148,93219,93290,93079,93150,93221,93292,93081,93152,93223,93294
93083,93154,93225,93296,93085,93156,93227,93298,93087,93158,93229,93300
93089,93160,93231,93302,93091,93162,93233,93304,93093,93164,93235,93306
93095,93166,93237,93308,93097,93168,93239,93310,93099,93170,93241,93312
98213,98284,98355,98426,98215,98286,98357,98428,98217,98288,98359,98430
98219,98290,98361,98432,98221,98292,98363,98434,98223,98294,98365,98436
98225,98296,98367,98438,98227,98298,98369,98440,98229,98300,98371,98442
98231,98302,98373,98444,98233,98304,98375,98446,98235,98306,98377,98448
98237,98308,98379,98450,98239,98310,98381,98452,98241,98312,98383,98454
98243,98314,98385,98456,98245,98316,98387,98458,98247,98318,98389,98460
98249,98320,98391,98462,98251,98322,98393,98464,98253,98324,98395,98466
98255,98326,98397,98468,98257,98328,98399,98470,98259,98330,98401,98472
98261,98332,98403,98474,98263,98334,98405,98476,98265,98336,98407,98478
98267,98338,98409,98480,98269,98340,98411,98482,98271,98342,98413,98484
98273,98344,98415,98486,98275,98346,98417,98488,98277,98348,98419,98490
98279,98350,98421,98492,98281,98352,98423,98494,98283,98354,98425,98496
103397,103468,103539,103610,103399,103470,103541,103612,103401,103472,103543,103614
103403,103474,103545,103616,103405,103476,103547,103618,103407,103478,103549,103620
103409,103480,103551,103622,103411,103482,103553,103624,103413,103484,103555,103626
103415,103486,103557,103628,103417,103488,103559,103630,103419,103490,103561,103632
103421,103492,103563,103634,103423,103494,103565,103636,103425,103496,103567,103638
103427,103498,103569,103640,103429,103500,103571,103642,103431,103502,103573,103644
103433,103504,103575,103646,103435,103506,103577,103648,103437,103508,103579,103650
103439,103510,103581,103652,103441,103512,103583,103654,103443,103514,103585,103656
103445,103516,103587,103658,103447,103518,103589,103660,103449,103520,103591,103662
103451,103522,103593,103664,103453,103524,103595,103666,103455,103526,103597,103668
103457,103528,103599,103670,103459,103530,103601,103672,103461,103532,103603,103674
103463,103534,103605,103676,103465,103536,103607,103678,103467,103538,103609,103680
**
*SURFACE, TYPE=ELEMENT, NAME=outlet
E_outlet, S5
**
*ELSET, ELSET=E_wall
65,66,67,68,69,70,71,72,73,74,75,76
77,78,79,80,81,82,83,84,85,86,87,88
89,90,91,92,93,94,95,96,97,98,99,100
101,102,103,104,105,106,107,108,109,110,111,112
113,114,115,116,117,118,119,120,121,122,123,124
125,126,127,128,129,130,131,132,133,134,135,136
137,138,139,140,141,142,143,144,145,146,147,148
149,150,151,152,153,154,155,156,157,158,159,160
161,162,163,164,165,166,167,168,169,170,171,172
173,174,175,176,177,178,179,180,181,182,183,184
185,186,187,188,189,190,191,192,193,194,195,196
197,198,199,200,201,202,203,204,205,206,207,208
209,210,211,212,213,214,215,216,217,218,219,220
221,222,223,224,225,226,227,228,229,230,231,232
233,234,235,236,237,238,239,240,241,242,243,244
245,246,247,248,249,250,251,252,253,254,255,256
257,258,259,260,261,262,263,264,265,266,267,268
269,270,271,272,273,274,275,276,277,278,279,280
281,282,283,284,285,286,287,288,289,290,291,292
293,294,295,296,297,298,299,300,301,302,303,304
305,306,307,308,309,310,311,312,313,314,315,316
317,318,319,320,321,322,323,324,325,326,327,328
329,330,331,332,333,334,335,336,337,338,339,340
341,342,343,344,345,346,347,348,349,350,351,352
353,354,355,356,357,358,359,360,361,362,363,364
365,366,367,368,369,370,371,372,373,374,375,376
377,378,379,380,381,382,383,384,385,386,387,388
389,390,391,392,393,394,395,396,397,398,399,400
401,402,403,404,405,406,407,408,409,410,411,412
413,414,415,416,417,418,419,420,421,422,423,424
425,426,427,428,429,430,431,432,433,434,435,436
437,438,439,440,441,442,443,444,445,446,447,448
449,450,451,452,453,454,455,456,457,458,459,460
461,462,463,464,465,466,467,468,469,470,471,472
473,474,475,476,477,478,479,480,481,482,483,484
485,486,487,488,489,490,491,492,493,494,495,496
497,498,499,500,501,502,503,504,505,506,507,508
509,510,511,512,513,514,515,516,517,518,519,520
521,522,523,524,525,526,527,528,529,530,531,532
533,534,535,536,537,538,539,540,541,542,543,544
545,546,547,548,549,550,551,552,553,554,555,556
557,558,559,560,561,562,563,564,565,566,567,568
569,570,571,572,573,574,575,576,577,578,579,580
581,582,583,584,585,586,587,588,589,590,591,592
593,594,595,596,597,598,599,600,601,602,603,604
605,606,607,608,609,610,611,612,613,614,615,616
617,618,619,620,621,622,623,624,625,626,627,628
629,630,631,632,633,634,635,636,637,638,639,640
641,642,643,644,645,646,647,648,649,650,651,652
653,654,655,656,657,658,659,660,661,662,663,664
665,666,667,668,669,670,671,672,673,674,675,676
677,678,679,680,681,682,683,684,685,686,687,688
689,690,691,692,693,694,695,696,697,698,699,700
701,702,703,704,705,706,707,708,709,710,711,712
713,714,715,716,717,718,719,720,721,722,723,724
725,726,727,728,729,730,731,732,733,734,735,736
737,738,739,740,741,742,743,744,745,746,747,748
749,750,751,752,753,754,755,756,757,758,759,760
761,762,763,764,765,766,767,768,769,770,771,772
773,774,775,776,777,778,779,780,781,782,783,784
785,786,787,788,789,790,791,792,793,794,795,796
797,798,799,800,801,802,803,804,805,806,807,808
809,810,811,812,813,814,815,816,817,818,819,820
821,822,823,824,825,826,827,828,829,830,831,832
833,834,835,836,837,838,839,840,841,842,843,844
845,846,847,848,849,850,851,852,853,854,855,856
857,858,859,860,861,862,863,864,865,866,867,868
869,870,871,872,873,874,875,876,877,878,879,880
881,882,883,884,885,886,887,888,889,890,891,892
893,894,895,896,897,898,899,900,901,902,903,904
905,906,907,908,909,910,911,912,913,914,915,916
917,918,919,920,921,922,923,924,925,926,927,928
929,930,931,932,933,934,935,936,937,938,939,940
941,942,943,944,945,946,947,948,949,950,951,952
953,954,955,956,957,958,959,960,961,962,963,964
965,966,967,968,969,970,971,972,973,974,975,976
977,978,979,980,981,982,983,984,985,986,987,988
989,990,991,992,993,994,995,996,997,998,999,1000
1001,1002,1003,1004,1005,1006,1007,1008,1009,1010,1011,1012
1013,1014,1015,1016,1017,1018,1019,1020,1021,1022,1023,1024
1025,1026,1027,1028,1029,1030,1031,1032,1033,1034,1035,1036
1037,1038,1039,1040,1041,1042,1043,1044,1045,1046,1047,1048
1049,1050,1051,1052,1053,1054,1055,1056,1057,1058,1059,1060
1061,1062,1063,1064,1065,1066,1067,1068,1069,1070,1071,1072
1073,1074,1075,1076,1077,1078,1079,1080,1081,1082,1083,1084
1085,1086,1087,1088,1089,1090,1091,1092,1093,1094,1095,1096
1097,1098,1099,1100,1101,1102,1103,1104,1105,1106,1107,1108
1109,1110,1111,1112,1113,1114,1115,1116,1117,1118,1119,1120
1121,1122,1123,1124,1125,1126,1127,1128,1129,1130,1131,1132
1133,1134,1135,1136,1137,1138,1139,1140,1141,1142,1143,1144
1145,1146,1147,1148,1149,1150,1151,1152,1153,1154,1155,1156
1157,1158,1159,1160,1161,1162,1163,1164,1165,1166,1167,1168
1169,1170,1171,1172,1173,1174,1175,1176,1177,1178,1179,1180
1181,1182,1183,1184,1185,1186,1187,1188,1189,1190,1191,1192
1193,1194,1195,1196,1197,1198,1199,1200,1201,1202,1203,1204
1205,1206,1207,1208,1209,1210,1211,1212,1213,1214,1215,1216
1217,1218,1219,1220,1221,1222,1223,1224,1225,1226,1227,1228
1229,1230,1231,1232,1233,1234,1235,1236,1237,1238,1239,1240
1241,1242,1243,1244,1245,1246,1247,1248,1249,1250,1251,1252
1253,1254,1255,1256,1257,1258,1259,1260,1261,1262,1263,1264
1265,1266,1267,1268,1269,1270,1271,1272,1273,1274,1275,1276
1277,1278,1279,1280,1281,1282,1283,1284,1285,1286,1287,1288
1289,1290,1291,1292,1293,1294,1295,1296,1297,1298,1299,1300
1301,1302,1303,1304,1305,1306,1307,1308,1309,1310,1311,1312
1313,1314,1315,1316,1317,1318,1319,1320,1321,1322,1323,1324
1325,1326,1327,1328,1329,1330,1331,1332,1333,1334,1335,1336
1337,1338,1339,1340,1341,1342,1343,1344,1345,1346,1347,1348
1349,1350,1351,1352,1353,1354,1355,1356,1357,1358,1359,1360
1361,1362,1363,1364,1365,1366,1367,1368,1369,1370,1371,1372
1373,1374,1375,1376,1377,1378,1379,1380,1381,1382,1383,1384
1385,1386,1387,1388,1389,1390,1391,1392,1393,1394,1395,1396
1397,1398,1399,1400,1401,1402,1403,1404,1405,1406,1407,1408
1409,1410,1411,1412,1413,1414,1415,1416,1417,1418,1419,1420
1421,1422,1423,1424,1425,1426,1427,1428,1429,1430,1431,1432
1433,1434,1435,1436,1437,1438,1439,1440,1441,1442,1443,1444
1445,1446,1447,1448,1449,1450,1451,1452,1453,1454,1455,1456
1457,1458,1459,1460,1461,1462,1463,1464,1465,1466,1467,1468
1469,1470,1471,1472,1473,1474,1475,1476,1477,1478,1479,1480
1481,1482,1483,1484,1485,1486,1487,1488,1489,1490,1491,1492
1493,1494,1495,1496,1497,1498,1499,1500,1501,1502,1503,1504
1505,1506,1507,1508,1509,1510,1511,1512,1513,1514,1515,1516
1517,1518,1519,1520,1521,1522,1523,1524,1525,1526,1527,1528
1529,1530,1531,1532,1533,1534,1535,1536,1537,1538,1539,1540
1541,1542,1543,1544,1545,1546,1547,1548,1549,1550,1551,1552
1553,1554,1555,1556,1557,1558,1559,1560,1561,1562,1563,1564
1565,1566,1567,1568,1569,1570,1571,1572,1573,1574,1575,1576
1577,1578,1579,1580,1581,1582,1583,1584,1585,1586,1587,1588
1589,1590,1591,1592,1593,1594,1595,1596,1597,1598,1599,1600
1601,1602,1603,1604,1605,1606,1607,1608,1609,1610,1611,1612
1613,1614,1615,1616,1617,1618,1619,1620,1621,1622,1623,1624
1625,1626,1627,1628,1629,1630,1631,1632,1633,1634,1635,1636
1637,1638,1639,1640,1641,1642,1643,1644,1645,1646,1647,1648
1649,1650,1651,1652,1653,1654,1655,1656,1657,1658,1659,1660
1661,1662,1663,1664,1665,1666,1667,1668,1669,1670,1671,1672
1673,1674,1675,1676,1677,1678,1679,1680,1681,1682,1683,1684
1685,1686,1687,1688,1689,1690,1691,1692,1693,1694,1695,1696
1697,1698,1699,1700,1701,1702,1703,1704,1705,1706,1707,1708
1709,1710,1711,1712,1713,1714,1715,1716,1717,1718,1719,1720
1721,1722,1723,1724,1725,1726,1727,1728,1729,1730,1731,1732
1733,1734,1735,1736,1737,1738,1739,1740,1741,1742,1743,1744
1745,1746,1747,1748,1749,1750,1751,1752,1753,1754,1755,1756
1757,1758,1759,1760,1761,1762,1763,1764,1765,1766,1767,1768
1769,1770,1771,1772,1773,1774,1775,1776,1777,1778,1779,1780
1781,1782,1783,1784,1785,1786,1787,1788,1789,1790,1791,1792
1793,1794,1795,1796,1797,1798,1799,1800,1801,1802,1803,1804
1805,1806,1807,1808,1809,1810,1811,1812,1813,1814,1815,1816
1817,1818,1819,1820,1821,1822,1823,1824,1825,1826,1827,1828
1829,1830,1831,1832,1833,1834,1835,1836,1837,1838,1839,1840
1841,1842,1843,1844,1845,1846,1847,1848,1849,1850,1851,1852
1853,1854,1855,1856,1857,1858,1859,1860,1861,1862,1863,1864
1865,1866,1867,1868,1869,1870,1871,1872,1873,1874,1875,1876
1877,1878,1879,1880,1881,1882,1883,1884,1885,1886,1887,1888
1889,1890,1891,1892,1893,1894,1895,1896,1897,1898,1899,1900
1901,1902,1903,1904,1905,1906,1907,1908,1909,1910,1911,1912
1913,1914,1915,1916,1917,1918,1919,1920,1921,1922,1923,1924
1925,1926,1927,1928,1929,1930,1931,1932,1933,1934,1935,1936
1937,1938,1939,1940,1941,1942,1943,1944,1945,1946,1947,1948
1949,1950,1951,1952,1953,1954,1955,1956,1957,1958,1959,1960
1961,1962,1963,1964,1965,1966,1967,1968,1969,1970,1971,1972
1973,1974,1975,1976,1977,1978,1979,1980,1981,1982,1983,1984
1985,1986,1987,1988,1989,1990,1991,1992,1993,1994,1995,1996
1997,1998,1999,2000,2001,2002,2003,2004,2005,2006,2007,2008
2009,2010,2011,2012,2013,2014,2015,2016,2017,2018,2019,2020
2021,2022,2023,2024,2025,2026,2027,2028,2029,2030,2031,2032
2033,2034,2035,2036,2037,2038,2039,2040,2041,2042,2043,2044
2045,2046,2047,2048,2049,2050,2051,2052,2053,2054,2055,2056
2057,2058,2059,2060,2061,2062,2063,2064,2065,2066,2067,2068
2069,2070,2071,2072,2073,2074,2075,2076,2077,2078,2079,2080
2081,2082,2083,2084,2085,2086,2087,2088,2089,2090,2091,2092
2093,2094,2095,2096,2097,2098,2099,2100,2101,2102,2103,2104
2105,2106,2107,2108,2109,2110,2111,2112,2113,2114,2115,2116
2117,2118,2119,2120,2121,2122,2123,2124,2125,2126,2127,2128
2129,2130,2131,2132,2133,2134,2135,2136,2137,2138,2139,2140
2141,2142,2143,2144,2145,2146,2147,2148,2149,2150,2151,2152
2153,2154,2155,2156,2157,2158,2159,2160,2161,2162,2163,2164
2165,2166,2167,2168,2169,2170,2171,2172,2173,2174,2175,2176
2177,2178,2179,2180,2181,2182,2183,2184,2185,2186,2187,2188
2189,2190,2191,2192,2193,2194,2195,2196,2197,2198,2199,2200
2201,2202,2203,2204,2205,2206,2207,2208,2209,2210,2211,2212
2213,2214,2215,2216,2217,2218,2219,2220,2221,2222,2223,2224
2225,2226,2227,2228,2229,2230,2231,2232,2233,2234,2235,2236
2237,2238,2239,2240,2241,2242,2243,2244,2245,2246,2247,2248
2249,2250,2251,2252,2253,2254,2255,2256,2257,2258,2259,2260
2261,2262,2263,2264,2265,2266,2267,2268,2269,2270,2271,2272
2273,2274,2275,2276,2277,2278,2279,2280,2281,2282,2283,2284
2285,2286,2287,2288,2289,2290,2291,2292,2293,2294,2295,2296
2297,2298,2299,2300,2301,2302,2303,2304,2305,2306,2307,2308
2309,2310,2311,2312,2313,2314,2315,2316,2317,2318,2319,2320
2321,2322,2323,2324,2325,2326,2327,2328,2329,2330,2331,2332
2333,2334,2335,2336,2337,2338,2339,2340,2341,2342,2343,2344
2345,2346,2347,2348,2349,2350,2351,2352,2353,2354,2355,2356
2357,2358,2359,2360,2361,2362,2363,2364,2365,2366,2367,2368
2369,2370,2371,2372,2373,2374,2375,2376,2377,2378,2379,2380
2381,2382,2383,2384,2385,2386,2387,2388,2389,2390,2391,2392
2393,2394,2395,2396,2397,2398,2399,2400,2401,2402,2403,2404
2405,2406,2407,2408,2409,2410,2411,2412,2413,2414,2415,2416
2417,2418,2419,2420,2421,2422,2423,2424,2425,2426,2427,2428
2429,2430,2431,2432,2433,2434,2435,2436,2437,2438,2439,2440
2441,2442,2443,2444,2445,2446,2447,2448,2449,2450,2451,2452
2453,2454,2455,2456,2457,2458,2459,2460,2461,2462,2463,2464
2465,2466,2467,2468,2469,2470,2471,2472,2473,2474,2475,2476
2477,2478,2479,2480,2481,2482,2483,2484,2485,2486,2487,2488
2489,2490,2491,2492,2493,2494,2495,2496,2497,2498,2499,2500
2501,2502,2503,2504,2505,2506,2507,2508,2509,2510,2511,2512
2513,2514,2515,2516,2517,2518,2519,2520,2521,2522,2523,2524
2525,2526,2527,2528,2529,2530,2531,2532,2533,2534,2535,2536
2537,2538,2539,2540,2541,2542,2543,2544,2545,2546,2547,2548
2549,2550,2551,2552,2553,2554,2555,2556,2557,2558,2559,2560
2561,2562,2563,2564,2565,2566,2567,2568,2569,2570,2571,2572
2573,2574,2575,2576,2577,2578,2579,2580,2581,2582,2583,2584
2585,2586,2587,2588,2589,2590,2591,2592,2593,2594,2595,2596
2597,2598,2599,2600,2601,2602,2603,2604,2605,2606,2607,2608
2609,2610,2611,2612,2613,2614,2615,2616,2617,2618,2619,2620
2621,2622,2623,2624,2625,2626,2627,2628,2629,2630,2631,2632
2633,2634,2635,2636,2637,2638,2639,2640,2641,2642,2643,2644
2645,2646,2647,2648,2649,2650,2651,2652,2653,2654,2655,2656
2657,2658,2659,2660,2661,2662,2663,2664,2665,2666,2667,2668
2669,2670,2671,2672,2673,2674,2675,2676,2677,2678,2679,2680
2681,2682,2683,2684,2685,2686,2687,2688,2689,2690,2691,2692
2693,2694,2695,2696,2697,2698,2699,2700,2701,2702,2703,2704
2705,2706,2707,2708,2709,2710,2711,2712,2713,2714,2715,2716
2717,2718,2719,2720,2721,2722,2723,2724,2725,2726,2727,2728
2729,2730,2731,2732,2733,2734,2735,2736,2737,2738,2739,2740
2741,2742,2743,2744,2745,2746,2747,2748,2749,2750,2751,2752
2753,2754,2755,2756,2757,2758,2759,2760,2761,2762,2763,2764
2765,2766,2767,2768,2769,2770,2771,2772,2773,2774,2775,2776
2777,2778,2779,2780,2781,2782,2783,2784,2785,2786,2787,2788
2789,2790,2791,2792,2793,2794,2795,2796,2797,2798,2799,2800
2801,2802,2803,2804,2805,2806,2807,2808,2809,2810,2811,2812
2813,2814,2815,2816,2817,2818,2819,2820,2821,2822,2823,2824
2825,2826,2827,2828,2829,2830,2831,2832,2833,2834,2835,2836
2837,2838,2839,2840,2841,2842,2843,2844,2845,2846,2847,2848
2849,2850,2851,2852,2853,2854,2855,2856,2857,2858,2859,2860
2861,2862,2863,2864,2865,2866,2867,2868,2869,2870,2871,2872
2873,2874,2875,2876,2877,2878,2879,2880,2881,2882,2883,2884
2885,2886,2887,2888,2889,2890,2891,2892,2893,2894,2895,2896
2897,2898,2899,2900,2901,2902,2903,2904,2905,2906,2907,2908
2909,2910,2911,2912,2913,2914,2915,2916,2917,2918,2919,2920
2921,2922,2923,2924,2925,2926,2927,2928,2929,2930,2931,2932
2933,2934,2935,2936,2937,2938,2939,2940,2941,2942,2943,2944
2945,2946,2947,2948,2949,2950,2951,2952,2953,2954,2955,2956
2957,2958,2959,2960,2961,2962,2963,2964,2965,2966,2967,2968
2969,2970,2971,2972,2973,2974,2975,2976,2977,2978,2979,2980
2981,2982,2983,2984,2985,2986,2987,2988,2989,2990,2991,2992
2993,2994,2995,2996,2997,2998,2999,3000,3001,3002,3003,3004
3005,3006,3007,3008,3009,3010,3011,3012,3013,3014,3015,3016
3017,3018,3019,3020,3021,3022,3023,3024,3025,3026,3027,3028
3029,3030,3031,3032,3033,3034,3035,3036,3037,3038,3039,3040
3041,3042,3043,3044,3045,3046,3047,3048,3049,3050,3051,3052
3053,3054,3055,3056,3057,3058,3059,3060,3061,3062,3063,3064
3065,3066,3067,3068,3069,3070,3071,3072,3073,3074,3075,3076
3077,3078,3079,3080,3081,3082,3083,3084,3085,3086,3087,3088
3089,3090,3091,3092,3093,3094,3095,3096,3097,3098,3099,3100
3101,3102,3103,3104,3105,3106,3107,3108,3109,3110,3111,3112
3113,3114,3115,3116,3117,3118,3119,3120,3121,3122,3123,3124
3125,3126,3127,3128,3129,3130,3131,3132,3133,3134,3135,3136
3137,3138,3139,3140,3141,3142,3143,3144,3145,3146,3147,3148
3149,3150,3151,3152,3153,3154,3155,3156,3157,3158,3159,3160
3161,3162,3163,3164,3165,3166,3167,3168,3169,3170,3171,3172
3173,3174,3175,3176,3177,3178,3179,3180,3181,3182,3183,3184
3185,3186,3187,3188,3189,3190,3191,3192,3193,3194,3195,3196
3197,3198,3199,3200,3201,3202,3203,3204,3205,3206,3207,3208
3209,3210,3211,3212,3213,3214,3215,3216,3217,3218,3219,3220
3221,3222,3223,3224,3225,3226,3227,3228,3229,3230,3231,3232
3233,3234,3235,3236,3237,3238,3239,3240,3241,3242,3243,3244
3245,3246,3247,3248,3249,3250,3251,3252,3253,3254,3255,3256
3257,3258,3259,3260,3261,3262,3263,3264,3265,3266,3267,3268
3269,3270,3271,3272,3273,3274,3275,3276,3277,3278,3279,3280
3281,3282,3283,3284,3285,3286,3287,3288,3289,3290,3291,3292
3293,3294,3295,3296,3297,3298,3299,3300,3301,3302,3303,3304
3305,3306,3307,3308,3309,3310,3311,3312,3313,3314,3315,3316
3317,3318,3319,3320,3321,3322,3323,3324,3325,3326,3327,3328
3329,3330,3331,3332,3333,3334,3335,3336,3337,3338,3339,3340
3341,3342,3343,3344,3345,3346,3347,3348,3349,3350,3351,3352
3353,3354,3355,3356,3357,3358,3359,3360,3361,3362,3363,3364
3365,3366,3367,3368,3369,3370,3371,3372,3373,3374,3375,3376
3377,3378,3379,3380,3381,3382,3383,3384,3385,3386,3387,3388
3389,3390,3391,3392,3393,3394,3395,3396,3397,3398,3399,3400
3401,3402,3403,3404,3405,3406,3407,3408,3409,3410,3411,3412
3413,3414,3415,3416,3417,3418,3419,3420,3421,3422,3423,3424
3425,3426,3427,3428,3429,3430,3431,3432,3433,3434,3435,3436
3437,3438,3439,3440,3441,3442,3443,3444,3445,3446,3447,3448
3449,3450,3451,3452,3453,3454,3455,3456,3457,3458,3459,3460
3461,3462,3463,3464,3465,3466,3467,3468,3469,3470,3471,3472
3473,3474,3475,3476,3477,3478,3479,3480,3481,3482,3483,3484
3485,3486,3487,3488,3489,3490,3491,3492,3493,3494,3495,3496
3497,3498,3499,3500,3501,3502,3503,3504,3505,3506,3507,3508
3509,3510,3511,3512,3513,3514,3515,3516,3517,3518,3519,3520
3521,3522,3523,3524,3525,3526,3527,3528,3529,3530,3531,3532
3533,3534,3535,3536,3537,3538,3539,3540,3541,3542,3543,3544
3545,3546,3547,3548,3549,3550,3551,3552,3553,3554,3555,3556
3557,3558,3559,3560,3561,3562,3563,3564,3565,3566,3567,3568
3569,3570,3571,3572,3573,3574,3575,3576,3577,3578,3579,3580
3581,3582,3583,3584,3585,3586,3587,3588,3589,3590,3591,3592
3593,3594,3595,3596,3597,3598,3599,3600,3601,3602,3603,3604
3605,3606,3607,3608,3609,3610,3611,3612,3613,3614,3615,3616
3617,3618,3619,3620,3621,3622,3623,3624,3625,3626,3627,3628
3629,3630,3631,3632,3633,3634,3635,3636,3637,3638,3639,3640
3641,3642,3643,3644,3645,3646,3647,3648,3649,3650,3651,3652
3653,3654,3655,3656,3657,3658,3659,3660,3661,3662,3663,3664
3665,3666,3667,3668,3669,3670,3671,3672,3673,3674,3675,3676
3677,3678,3679,3680,3681,3682,3683,3684,3685,3686,3687,3688
3689,3690,3691,3692,3693,3694,3695,3696,3697,3698,3699,3700
3701,3702,3703,3704,3705,3706,3707,3708,3709,3710,3711,3712
3713,3714,3715,3716,3717,3718,3719,3720,3721,3722,3723,3724
3725,3726,3727,3728,3729,3730,3731,3732,3733,3734,3735,3736
3737,3738,3739,3740,3741,3742,3743,3744,3745,3746,3747,3748
3749,3750,3751,3752,3753,3754,3755,3756,3757,3758,3759,3760
3761,3762,3763,3764,3765,3766,3767,3768,3769,3770,3771,3772
3773,3774,3775,3776,3777,3778,3779,3780,3781,3782,3783,3784
3785,3786,3787,3788,3789,3790,3791,3792,3793,3794,3795,3796
3797,3798,3799,3800,3801,3802,3803,3804,3805,3806,3807,3808
3809,3810,3811,3812,3813,3814,3815,3816,3817,3818,3819,3820
3821,3822,3823,3824,3825,3826,3827,3828,3829,3830,3831,3832
3833,3834,3835,3836,3837,3838,3839,3840,3841,3842,3843,3844
3845,3846,3847,3848,3849,3850,3851,3852,3853,3854,3855,3856
3857,3858,3859,3860,3861,3862,3863,3864,3865,3866,3867,3868
3869,3870,3871,3872,3873,3874,3875,3876,3877,3878,3879,3880
3881,3882,3883,3884,3885,3886,3887,3888,3889,3890,3891,3892
3893,3894,3895,3896,3897,3898,3899,3900,3901,3902,3903,3904
3905,3906,3907,3908,3909,3910,3911,3912,3913,3914,3915,3916
3917,3918,3919,3920,3921,3922,3923,3924,3925,3926,3927,3928
3929,3930,3931,3932,3933,3934,3935,3936,3937,3938,3939,3940
3941,3942,3943,3944,3945,3946,3947,3948,3949,3950,3951,3952
3953,3954,3955,3956,3957,3958,3959,3960,3961,3962,3963,3964
3965,3966,3967,3968,3969,3970,3971,3972,3973,3974,3975,3976
3977,3978,3979,3980,3981,3982,3983,3984,3985,3986,3987,3988
3989,3990,3991,3992,3993,3994,3995,3996,3997,3998,3999,4000
4001,4002,4003,4004,4005,4006,4007,4008,4009,4010,4011,4012
4013,4014,4015,4016,4017,4018,4019,4020,4021,4022,4023,4024
4025,4026,4027,4028,4029,4030,4031,4032,4033,4034,4035,4036
4037,4038,4039,4040,4041,4042,4043,4044,4045,4046,4047,4048
4049,4050,4051,4052,4053,4054,4055,4056,4057,4058,4059,4060
4061,4062,4063,4064,4065,4066,4067,4068,4069,4070,4071,4072
4073,4074,4075,4076,4077,4078,4079,4080,4081,4082,4083,4084
4085,4086,4087,4088,4089,4090,4091,4092,4093,4094,4095,4096
4097,4098,4099,4100,4101,4102,4103,4104,4105,4106,4107,4108
4109,4110,4111,4112,4113,4114,4115,4116,4117,4118,4119,4120
4121,4122,4123,4124,4125,4126,4127,4128,4129,4130,4131,4132
4133,4134,4135,4136,4137,4138,4139,4140,4141,4142,4143,4144
4145,4146,4147,4148,4149,4150,4151,4152,4153,4154,4155,4156
4157,4158,4159,4160,4161,4162,4163,4164,4165,4166,4167,4168
4169,4170,4171,4172,4173,4174,4175,4176,4177,4178,4179,4180
4181,4182,4183,4184,4185,4186,4187,4188,4189,4190,4191,4192
4193,4194,4195,4196,4197,4198,4199,4200,4201,4202,4203,4204
4205,4206,4207,4208,4209,4210,4211,4212,4213,4214,4215,4216
4217,4218,4219,4220,4221,4222,4223,4224,4225,4226,4227,4228
4229,4230,4231,4232,4233,4234,4235,4236,4237,4238,4239,4240
4241,4242,4243,4244,4245,4246,4247,4248,4249,4250,4251,4252
4253,4254,4255,4256,4257,4258,4259,4260,4261,4262,4263,4264
4265,4266,4267,4268,4269,4270,4271,4272,4273,4274,4275,4276
4277,4278,4279,4280,4281,4282,4283,4284,4285,4286,4287,4288
4289,4290,4291,4292,4293,4294,4295,4296,4297,4298,4299,4300
4301,4302,4303,4304,4305,4306,4307,4308,4309,4310,4311,4312
4313,4314,4315,4316,4317,4318,4319,4320,4321,4322,4323,4324
4325,4326,4327,4328,4329,4330,4331,4332,4333,4334,4335,4336
4337,4338,4339,4340,4341,4342,4343,4344,4345,4346,4347,4348
4349,4350,4351,4352,4353,4354,4355,4356,4357,4358,4359,4360
4361,4362,4363,4364,4365,4366,4367,4368,4369,4370,4371,4372
4373,4374,4375,4376,4377,4378,4379,4380,4381,4382,4383,4384
4385,4386,4387,4388,4389,4390,4391,4392,4393,4394,4395,4396
4397,4398,4399,4400,4401,4402,4403,4404,4405,4406,4407,4408
4409,4410,4411,4412,4413,4414,4415,4416,4417,4418,4419,4420
4421,4422,4423,4424,4425,4426,4427,4428,4429,4430,4431,4432
4433,4434,4435,4436,4437,4438,4439,4440,4441,4442,4443,4444
4445,4446,4447,4448,4449,4450,4451,4452,4453,4454,4455,4456
4457,4458,4459,4460,4461,4462,4463,4464,4465,4466,4467,4468
4469,4470,4471,4472,4473,4474,4475,4476,4477,4478,4479,4480
4481,4482,4483,4484,4485,4486,4487,4488,4489,4490,4491,4492
4493,4494,4495,4496,4497,4498,4499,4500,4501,4502,4503,4504
4505,4506,4507,4508,4509,4510,4511,4512,4513,4514,4515,4516
4517,4518,4519,4520,4521,4522,4523,4524,4525,4526,4527,4528
4529,4530,4531,4532,4533,4534,4535,4536,4537,4538,4539,4540
4541,4542,4543,4544,4545,4546,4547,4548,4549,4550,4551,4552
4553,4554,4555,4556,4557,4558,4559,4560,4561,4562,4563,4564
4565,4566,4567,4568,4569,4570,4571,4572,4573,4574,4575,4576
4577,4578,4579,4580,4581,4582,4583,4584,4585,4586,4587,4588
4589,4590,4591,4592,4593,4594,4595,4596,4597,4598,4599,4600
4601,4602,4603,4604,4605,4606,4607,4608,4609,4610,4611,4612
4613,4614,4615,4616,4617,4618,4619,4620,4621,4622,4623,4624
4625,4626,4627,4628,4629,4630,4631,4632,4633,4634,4635,4636
4637,4638,4639,4640,4641,4642,4643,4644,4645,4646,4647,4648
4649,4650,4651,4652,4653,4654,4655,4656,4657,4658,4659,4660
4661,4662,4663,4664,4665,4666,4667,4668,4669,4670,4671,4672
4673,4674,4675,4676,4677,4678,4679,4680,4681,4682,4683,4684
4685,4686,4687,4688,4689,4690,4691,4692,4693,4694,4695,4696
4697,4698,4699,4700,4701,4702,4703,4704,4705,4706,4707,4708
4709,4710,4711,4712,4713,4714,4715,4716,4717,4718,4719,4720
4721,4722,4723,4724,4725,4726,4727,4728,4729,4730,4731,4732
4733,4734,4735,4736,4737,4738,4739,4740,4741,4742,4743,4744
4745,4746,4747,4748,4749,4750,4751,4752,4753,4754,4755,4756
4757,4758,4759,4760,4761,4762,4763,4764,4765,4766,4767,4768
4769,4770,4771,4772,4773,4774,4775,4776,4777,4778,4779,4780
4781,4782,4783,4784,4785,4786,4787,4788,4789,4790,4791,4792
4793,4794,4795,4796,4797,4798,4799,4800,4801,4802,4803,4804
4805,4806,4807,4808,4809,4810,4811,4812,4813,4814,4815,4816
4817,4818,4819,4820,4821,4822,4823,4824,4825,4826,4827,4828
4829,4830,4831,4832,4833,4834,4835,4836,4837,4838,4839,4840
4841,4842,4843,4844,4845,4846,4847,4848,4849,4850,4851,4852
4853,4854,4855,4856,4857,4858,4859,4860,4861,4862,4863,4864
4865,4866,4867,4868,4869,4870,4871,4872,4873,4874,4875,4876
4877,4878,4879,4880,4881,4882,4883,4884,4885,4886,4887,4888
4889,4890,4891,4892,4893,4894,4895,4896,4897,4898,4899,4900
4901,4902,4903,4904,4905,4906,4907,4908,4909,4910,4911,4912
4913,4914,4915,4916,4917,4918,4919,4920,4921,4922,4923,4924
4925,4926,4927,4928,4929,4930,4931,4932,4933,4934,4935,4936
4937,4938,4939,4940,4941,4942,4943,4944,4945,4946,4947,4948
4949,4950,4951,4952,4953,4954,4955,4956,4957,4958,4959,4960
4961,4962,4963,4964,4965,4966,4967,4968,4969,4970,4971,4972
4973,4974,4975,4976,4977,4978,4979,4980,4981,4982,4983,4984
4985,4986,4987,4988,4989,4990,4991,4992,4993,4994,4995,4996
4997,4998,4999,5000,5001,5002,5003,5004,5005,5006,5007,5008
5009,5010,5011,5012,5013,5014,5015,5016,5017,5018,5019,5020
5021,5022,5023,5024,5025,5026,5027,5028,5029,5030,5031,5032
5033,5034,5035,5036,5037,5038,5039,5040,5041,5042,5043,5044
5045,5046,5047,5048,5049,5050,5051,5052,5053,5054,5055,5056
5057,5058,5059,5060,5061,5062,5063,5064,5065,5066,5067,5068
5069,5070,5071,5072,5073,5074,5075,5076,5077,5078,5079,5080
5081,5082,5083,5084,5085,5086,5087,5088,5089,5090,5091,5092
5093,5094,5095,5096,5097,5098,5099,5100,5101,5102,5103,5104
5105,5106,5107,5108,5109,5110,5111,5112,5113,5114,5115,5116
5117,5118,5119,5120,5121,5122,5123,5124,5125,5126,5127,5128
5129,5130,5131,5132,5133,5134,5135,5136,5137,5138,5139,5140
5141,5142,5143,5144,5145,5146,5147,5148,5149,5150,5151,5152
5153,5154,5155,5156,5157,5158,5159,5160,5161,5162,5163,5164
5165,5166,5167,5168,5169,5170,5171,5172,5173,5174,5175,5176
5177,5178,5179,5180,5181,5182,5183,5184
**
*SURFACE, TYPE=ELEMENT, NAME=Wall
E_wall, S2
**
*ELSET, ELSET=PDF_WholeModel
1,2,3,4,5,6,7,8,9,10,11,12
13,14,15,16,17,18,19,20,21,22,23,24
25,26,27,28,29,30,31,32,33,34,35,36
37,38,39,40,41,42,43,44,45,46,47,48
49,50,51,52,53,54,55,56,57,58,59,60
61,62,63,64,65,66,67,68,69,70,71,72
73,74,75,76,77,78,79,80,81,82,83,84
85,86,87,88,89,90,91,92,93,94,95,96
97,98,99,100,101,102,103,104,105,106,107,108
109,110,111,112,113,114,115,116,117,118,119,120
121,122,123,124,125,126,127,128,129,130,131,132
133,134,135,136,137,138,139,140,141,142,143,144
145,146,147,148,149,150,151,152,153,154,155,156
157,158,159,160,161,162,163,164,165,166,167,168
169,170,171,172,173,174,175,176,177,178,179,180
181,182,183,184,185,186,187,188,189,190,191,192
193,194,195,196,197,198,199,200,201,202,203,204
205,206,207,208,209,210,211,212,213,214,215,216
217,218,219,220,221,222,223,224,225,226,227,228
229,230,231,232,233,234,235,236,237,238,239,240
241,242,243,244,245,246,247,248,249,250,251,252
253,254,255,256,257,258,259,260,261,262,263,264
265,266,267,268,269,270,271,272,273,274,275,276
277,278,279,280,281,282,283,284,285,286,287,288
289,290,291,292,293,294,295,296,297,298,299,300
301,302,303,304,305,306,307,308,309,310,311,312
313,314,315,316,317,318,319,320,321,322,323,324
325,326,327,328,329,330,331,332,333,334,335,336
337,338,339,340,341,342,343,344,345,346,347,348
349,350,351,352,353,354,355,356,357,358,359,360
361,362,363,364,365,366,367,368,369,370,371,372
373,374,375,376,377,378,379,380,381,382,383,384
385,386,387,388,389,390,391,392,393,394,395,396
397,398,399,400,401,402,403,404,405,406,407,408
409,410,411,412,413,414,415,416,417,418,419,420
421,422,423,424,425,426,427,428,429,430,431,432
433,434,435,436,437,438,439,440,441,442,443,444
445,446,447,448,449,450,451,452,453,454,455,456
457,458,459,460,461,462,463,464,465,466,467,468
469,470,471,472,473,474,475,476,477,478,479,480
481,482,483,484,485,486,487,488,489,490,491,492
493,494,495,496,497,498,499,500,501,502,503,504
505,506,507,508,509,510,511,512,513,514,515,516
517,518,519,520,521,522,523,524,525,526,527,528
529,530,531,532,533,534,535,536,537,538,539,540
541,542,543,544,545,546,547,548,549,550,551,552
553,554,555,556,557,558,559,560,561,562,563,564
565,566,567,568,569,570,571,572,573,574,575,576
577,578,579,580,581,582,583,584,585,586,587,588
589,590,591,592,593,594,595,596,597,598,599,600
601,602,603,604,605,606,607,608,609,610,611,612
613,614,615,616,617,618,619,620,621,622,623,624
625,626,627,628,629,630,631,632,633,634,635,636
637,638,639,640,641,642,643,644,645,646,647,648
649,650,651,652,653,654,655,656,657,658,659,660
661,662,663,664,665,666,667,668,669,670,671,672
673,674,675,676,677,678,679,680,681,682,683,684
685,686,687,688,689,690,691,692,693,694,695,696
697,698,699,700,701,702,703,704,705,706,707,708
709,710,711,712,713,714,715,716,717,718,719,720
721,722,723,724,725,726,727,728,729,730,731,732
733,734,735,736,737,738,739,740,741,742,743,744
745,746,747,748,749,750,751,752,753,754,755,756
757,758,759,760,761,762,763,764,765,766,767,768
769,770,771,772,773,774,775,776,777,778,779,780
781,782,783,784,785,786,787,788,789,790,791,792
793,794,795,796,797,798,799,800,801,802,803,804
805,806,807,808,809,810,811,812,813,814,815,816
817,818,819,820,821,822,823,824,825,826,827,828
829,830,831,832,833,834,835,836,837,838,839,840
841,842,843,844,845,846,847,848,849,850,851,852
853,854,855,856,857,858,859,860,861,862,863,864
865,866,867,868,869,870,871,872,873,874,875,876
877,878,879,880,881,882,883,884,885,886,887,888
889,890,891,892,893,894,895,896,897,898,899,900
901,902,903,904,905,906,907,908,909,910,911,912
913,914,915,916,917,918,919,920,921,922,923,924
925,926,927,928,929,930,931,932,933,934,935,936
937,938,939,940,941,942,943,944,945,946,947,948
949,950,951,952,953,954,955,956,957,958,959,960
961,962,963,964,965,966,967,968,969,970,971,972
973,974,975,976,977,978,979,980,981,982,983,984
985,986,987,988,989,990,991,992,993,994,995,996
997,998,999,1000,1001,1002,1003,1004,1005,1006,1007,1008
1009,1010,1011,1012,1013,1014,1015,1016,1017,1018,1019,1020
1021,1022,1023,1024,1025,1026,1027,1028,1029,1030,1031,1032
1033,1034,1035,1036,1037,1038,1039,1040,1041,1042,1043,1044
1045,1046,1047,1048,1049,1050,1051,1052,1053,1054,1055,1056
1057,1058,1059,1060,1061,1062,1063,1064,1065,1066,1067,1068
1069,1070,1071,1072,1073,1074,1075,1076,1077,1078,1079,1080
1081,1082,1083,1084,1085,1086,1087,1088,1089,1090,1091,1092
1093,1094,1095,1096,1097,1098,1099,1100,1101,1102,1103,1104
1105,1106,1107,1108,1109,1110,1111,1112,1113,1114,1115,1116
1117,1118,1119,1120,1121,1122,1123,1124,1125,1126,1127,1128
1129,1130,1131,1132,1133,1134,1135,1136,1137,1138,1139,1140
1141,1142,1143,1144,1145,1146,1147,1148,1149,1150,1151,1152
1153,1154,1155,1156,1157,1158,1159,1160,1161,1162,1163,1164
1165,1166,1167,1168,1169,1170,1171,1172,1173,1174,1175,1176
1177,1178,1179,1180,1181,1182,1183,1184,1185,1186,1187,1188
1189,1190,1191,1192,1193,1194,1195,1196,1197,1198,1199,1200
1201,1202,1203,1204,1205,1206,1207,1208,1209,1210,1211,1212
1213,1214,1215,1216,1217,1218,1219,1220,1221,1222,1223,1224
1225,1226,1227,1228,1229,1230,1231,1232,1233,1234,1235,1236
1237,1238,1239,1240,1241,1242,1243,1244,1245,1246,1247,1248
1249,1250,1251,1252,1253,1254,1255,1256,1257,1258,1259,1260
1261,1262,1263,1264,1265,1266,1267,1268,1269,1270,1271,1272
1273,1274,1275,1276,1277,1278,1279,1280,1281,1282,1283,1284
1285,1286,1287,1288,1289,1290,1291,1292,1293,1294,1295,1296
1297,1298,1299,1300,1301,1302,1303,1304,1305,1306,1307,1308
1309,1310,1311,1312,1313,1314,1315,1316,1317,1318,1319,1320
1321,1322,1323,1324,1325,1326,1327,1328,1329,1330,1331,1332
1333,1334,1335,1336,1337,1338,1339,1340,1341,1342,1343,1344
1345,1346,1347,1348,1349,1350,1351,1352,1353,1354,1355,1356
1357,1358,1359,1360,1361,1362,1363,1364,1365,1366,1367,1368
1369,1370,1371,1372,1373,1374,1375,1376,1377,1378,1379,1380
1381,1382,1383,1384,1385,1386,1387,1388,1389,1390,1391,1392
1393,1394,1395,1396,1397,1398,1399,1400,1401,1402,1403,1404
1405,1406,1407,1408,1409,1410,1411,1412,1413,1414,1415,1416
1417,1418,1419,1420,1421,1422,1423,1424,1425,1426,1427,1428
1429,1430,1431,1432,1433,1434,1435,1436,1437,1438,1439,1440
1441,1442,1443,1444,1445,1446,1447,1448,1449,1450,1451,1452
1453,1454,1455,1456,1457,1458,1459,1460,1461,1462,1463,1464
1465,1466,1467,1468,1469,1470,1471,1472,1473,1474,1475,1476
1477,1478,1479,1480,1481,1482,1483,1484,1485,1486,1487,1488
1489,1490,1491,1492,1493,1494,1495,1496,1497,1498,1499,1500
1501,1502,1503,1504,1505,1506,1507,1508,1509,1510,1511,1512
1513,1514,1515,1516,1517,1518,1519,1520,1521,1522,1523,1524
1525,1526,1527,1528,1529,1530,1531,1532,1533,1534,1535,1536
1537,1538,1539,1540,1541,1542,1543,1544,1545,1546,1547,1548
1549,1550,1551,1552,1553,1554,1555,1556,1557,1558,1559,1560
1561,1562,1563,1564,1565,1566,1567,1568,1569,1570,1571,1572
1573,1574,1575,1576,1577,1578,1579,1580,1581,1582,1583,1584
1585,1586,1587,1588,1589,1590,1591,1592,1593,1594,1595,1596
1597,1598,1599,1600,1601,1602,1603,1604,1605,1606,1607,1608
1609,1610,1611,1612,1613,1614,1615,1616,1617,1618,1619,1620
1621,1622,1623,1624,1625,1626,1627,1628,1629,1630,1631,1632
1633,1634,1635,1636,1637,1638,1639,1640,1641,1642,1643,1644
1645,1646,1647,1648,1649,1650,1651,1652,1653,1654,1655,1656
1657,1658,1659,1660,1661,1662,1663,1664,1665,1666,1667,1668
1669,1670,1671,1672,1673,1674,1675,1676,1677,1678,1679,1680
1681,1682,1683,1684,1685,1686,1687,1688,1689,1690,1691,1692
1693,1694,1695,1696,1697,1698,1699,1700,1701,1702,1703,1704
1705,1706,1707,1708,1709,1710,1711,1712,1713,1714,1715,1716
1717,1718,1719,1720,1721,1722,1723,1724,1725,1726,1727,1728
1729,1730,1731,1732,1733,1734,1735,1736,1737,1738,1739,1740
1741,1742,1743,1744,1745,1746,1747,1748,1749,1750,1751,1752
1753,1754,1755,1756,1757,1758,1759,1760,1761,1762,1763,1764
1765,1766,1767,1768,1769,1770,1771,1772,1773,1774,1775,1776
1777,1778,1779,1780,1781,1782,1783,1784,1785,1786,1787,1788
1789,1790,1791,1792,1793,1794,1795,1796,1797,1798,1799,1800
1801,1802,1803,1804,1805,1806,1807,1808,1809,1810,1811,1812
1813,1814,1815,1816,1817,1818,1819,1820,1821,1822,1823,1824
1825,1826,1827,1828,1829,1830,1831,1832,1833,1834,1835,1836
1837,1838,1839,1840,1841,1842,1843,1844,1845,1846,1847,1848
1849,1850,1851,1852,1853,1854,1855,1856,1857,1858,1859,1860
1861,1862,1863,1864,1865,1866,1867,1868,1869,1870,1871,1872
1873,1874,1875,1876,1877,1878,1879,1880,1881,1882,1883,1884
1885,1886,1887,1888,1889,1890,1891,1892,1893,1894,1895,1896
1897,1898,1899,1900,1901,1902,1903,1904,1905,1906,1907,1908
1909,1910,1911,1912,1913,1914,1915,1916,1917,1918,1919,1920
1921,1922,1923,1924,1925,1926,1927,1928,1929,1930,1931,1932
1933,1934,1935,1936,1937,1938,1939,1940,1941,1942,1943,1944
1945,1946,1947,1948,1949,1950,1951,1952,1953,1954,1955,1956
1957,1958,1959,1960,1961,1962,1963,1964,1965,1966,1967,1968
1969,1970,1971,1972,1973,1974,1975,1976,1977,1978,1979,1980
1981,1982,1983,1984,1985,1986,1987,1988,1989,1990,1991,1992
1993,1994,1995,1996,1997,1998,1999,2000,2001,2002,2003,2004
2005,2006,2007,2008,2009,2010,2011,2012,2013,2014,2015,2016
2017,2018,2019,2020,2021,2022,2023,2024,2025,2026,2027,2028
2029,2030,2031,2032,2033,2034,2035,2036,2037,2038,2039,2040
2041,2042,2043,2044,2045,2046,2047,2048,2049,2050,2051,2052
2053,2054,2055,2056,2057,2058,2059,2060,2061,2062,2063,2064
2065,2066,2067,2068,2069,2070,2071,2072,2073,2074,2075,2076
2077,2078,2079,2080,2081,2082,2083,2084,2085,2086,2087,2088
2089,2090,2091,2092,2093,2094,2095,2096,2097,2098,2099,2100
2101,2102,2103,2104,2105,2106,2107,2108,2109,2110,2111,2112
2113,2114,2115,2116,2117,2118,2119,2120,2121,2122,2123,2124
2125,2126,2127,2128,2129,2130,2131,2132,2133,2134,2135,2136
2137,2138,2139,2140,2141,2142,2143,2144,2145,2146,2147,2148
2149,2150,2151,2152,2153,2154,2155,2156,2157,2158,2159,2160
2161,2162,2163,2164,2165,2166,2167,2168,2169,2170,2171,2172
2173,2174,2175,2176,2177,2178,2179,2180,2181,2182,2183,2184
2185,2186,2187,2188,2189,2190,2191,2192,2193,2194,2195,2196
2197,2198,2199,2200,2201,2202,2203,2204,2205,2206,2207,2208
2209,2210,2211,2212,2213,2214,2215,2216,2217,2218,2219,2220
2221,2222,2223,2224,2225,2226,2227,2228,2229,2230,2231,2232
2233,2234,2235,2236,2237,2238,2239,2240,2241,2242,2243,2244
2245,2246,2247,2248,2249,2250,2251,2252,2253,2254,2255,2256
2257,2258,2259,2260,2261,2262,2263,2264,2265,2266,2267,2268
2269,2270,2271,2272,2273,2274,2275,2276,2277,2278,2279,2280
2281,2282,2283,2284,2285,2286,2287,2288,2289,2290,2291,2292
2293,2294,2295,2296,2297,2298,2299,2300,2301,2302,2303,2304
2305,2306,2307,2308,2309,2310,2311,2312,2313,2314,2315,2316
2317,2318,2319,2320,2321,2322,2323,2324,2325,2326,2327,2328
2329,2330,2331,2332,2333,2334,2335,2336,2337,2338,2339,2340
2341,2342,2343,2344,2345,2346,2347,2348,2349,2350,2351,2352
2353,2354,2355,2356,2357,2358,2359,2360,2361,2362,2363,2364
2365,2366,2367,2368,2369,2370,2371,2372,2373,2374,2375,2376
2377,2378,2379,2380,2381,2382,2383,2384,2385,2386,2387,2388
2389,2390,2391,2392,2393,2394,2395,2396,2397,2398,2399,2400
2401,2402,2403,2404,2405,2406,2407,2408,2409,2410,2411,2412
2413,2414,2415,2416,2417,2418,2419,2420,2421,2422,2423,2424
2425,2426,2427,2428,2429,2430,2431,2432,2433,2434,2435,2436
2437,2438,2439,2440,2441,2442,2443,2444,2445,2446,2447,2448
2449,2450,2451,2452,2453,2454,2455,2456,2457,2458,2459,2460
2461,2462,2463,2464,2465,2466,2467,2468,2469,2470,2471,2472
2473,2474,2475,2476,2477,2478,2479,2480,2481,2482,2483,2484
2485,2486,2487,2488,2489,2490,2491,2492,2493,2494,2495,2496
2497,2498,2499,2500,2501,2502,2503,2504,2505,2506,2507,2508
2509,2510,2511,2512,2513,2514,2515,2516,2517,2518,2519,2520
2521,2522,2523,2524,2525,2526,2527,2528,2529,2530,2531,2532
2533,2534,2535,2536,2537,2538,2539,2540,2541,2542,2543,2544
2545,2546,2547,2548,2549,2550,2551,2552,2553,2554,2555,2556
2557,2558,2559,2560,2561,2562,2563,2564,2565,2566,2567,2568
2569,2570,2571,2572,2573,2574,2575,2576,2577,2578,2579,2580
2581,2582,2583,2584,2585,2586,2587,2588,2589,2590,2591,2592
2593,2594,2595,2596,2597,2598,2599,2600,2601,2602,2603,2604
2605,2606,2607,2608,2609,2610,2611,2612,2613,2614,2615,2616
2617,2618,2619,2620,2621,2622,2623,2624,2625,2626,2627,2628
2629,2630,2631,2632,2633,2634,2635,2636,2637,2638,2639,2640
2641,2642,2643,2644,2645,2646,2647,2648,2649,2650,2651,2652
2653,2654,2655,2656,2657,2658,2659,2660,2661,2662,2663,2664
2665,2666,2667,2668,2669,2670,2671,2672,2673,2674,2675,2676
2677,2678,2679,2680,2681,2682,2683,2684,2685,2686,2687,2688
2689,2690,2691,2692,2693,2694,2695,2696,2697,2698,2699,2700
2701,2702,2703,2704,2705,2706,2707,2708,2709,2710,2711,2712
2713,2714,2715,2716,2717,2718,2719,2720,2721,2722,2723,2724
2725,2726,2727,2728,2729,2730,2731,2732,2733,2734,2735,2736
2737,2738,2739,2740,2741,2742,2743,2744,2745,2746,2747,2748
2749,2750,2751,2752,2753,2754,2755,2756,2757,2758,2759,2760
2761,2762,2763,2764,2765,2766,2767,2768,2769,2770,2771,2772
2773,2774,2775,2776,2777,2778,2779,2780,2781,2782,2783,2784
2785,2786,2787,2788,2789,2790,2791,2792,2793,2794,2795,2796
2797,2798,2799,2800,2801,2802,2803,2804,2805,2806,2807,2808
2809,2810,2811,2812,2813,2814,2815,2816,2817,2818,2819,2820
2821,2822,2823,2824,2825,2826,2827,2828,2829,2830,2831,2832
2833,2834,2835,2836,2837,2838,2839,2840,2841,2842,2843,2844
2845,2846,2847,2848,2849,2850,2851,2852,2853,2854,2855,2856
2857,2858,2859,2860,2861,2862,2863,2864,2865,2866,2867,2868
2869,2870,2871,2872,2873,2874,2875,2876,2877,2878,2879,2880
2881,2882,2883,2884,2885,2886,2887,2888,2889,2890,2891,2892
2893,2894,2895,2896,2897,2898,2899,2900,2901,2902,2903,2904
2905,2906,2907,2908,2909,2910,2911,2912,2913,2914,2915,2916
2917,2918,2919,2920,2921,2922,2923,2924,2925,2926,2927,2928
2929,2930,2931,2932,2933,2934,2935,2936,2937,2938,2939,2940
2941,2942,2943,2944,2945,2946,2947,2948,2949,2950,2951,2952
2953,2954,2955,2956,2957,2958,2959,2960,2961,2962,2963,2964
2965,2966,2967,2968,2969,2970,2971,2972,2973,2974,2975,2976
2977,2978,2979,2980,2981,2982,2983,2984,2985,2986,2987,2988
2989,2990,2991,2992,2993,2994,2995,2996,2997,2998,2999,3000
3001,3002,3003,3004,3005,3006,3007,3008,3009,3010,3011,3012
3013,3014,3015,3016,3017,3018,3019,3020,3021,3022,3023,3024
3025,3026,3027,3028,3029,3030,3031,3032,3033,3034,3035,3036
3037,3038,3039,3040,3041,3042,3043,3044,3045,3046,3047,3048
3049,3050,3051,3052,3053,3054,3055,3056,3057,3058,3059,3060
3061,3062,3063,3064,3065,3066,3067,3068,3069,3070,3071,3072
3073,3074,3075,3076,3077,3078,3079,3080,3081,3082,3083,3084
3085,3086,3087,3088,3089,3090,3091,3092,3093,3094,3095,3096
3097,3098,3099,3100,3101,3102,3103,3104,3105,3106,3107,3108
3109,3110,3111,3112,3113,3114,3115,3116,3117,3118,3119,3120
3121,3122,3123,3124,3125,3126,3127,3128,3129,3130,3131,3132
3133,3134,3135,3136,3137,3138,3139,3140,3141,3142,3143,3144
3145,3146,3147,3148,3149,3150,3151,3152,3153,3154,3155,3156
3157,3158,3159,3160,3161,3162,3163,3164,3165,3166,3167,3168
3169,3170,3171,3172,3173,3174,3175,3176,3177,3178,3179,3180
3181,3182,3183,3184,3185,3186,3187,3188,3189,3190,3191,3192
3193,3194,3195,3196,3197,3198,3199,3200,3201,3202,3203,3204
3205,3206,3207,3208,3209,3210,3211,3212,3213,3214,3215,3216
3217,3218,3219,3220,3221,3222,3223,3224,3225,3226,3227,3228
3229,3230,3231,3232,3233,3234,3235,3236,3237,3238,3239,3240
3241,3242,3243,3244,3245,3246,3247,3248,3249,3250,3251,3252
3253,3254,3255,3256,3257,3258,3259,3260,3261,3262,3263,3264
3265,3266,3267,3268,3269,3270,3271,3272,3273,3274,3275,3276
3277,3278,3279,3280,3281,3282,3283,3284,3285,3286,3287,3288
3289,3290,3291,3292,3293,3294,3295,3296,3297,3298,3299,3300
3301,3302,3303,3304,3305,3306,3307,3308,3309,3310,3311,3312
3313,3314,3315,3316,3317,3318,3319,3320,3321,3322,3323,3324
3325,3326,3327,3328,3329,3330,3331,3332,3333,3334,3335,3336
3337,3338,3339,3340,3341,3342,3343,3344,3345,3346,3347,3348
3349,3350,3351,3352,3353,3354,3355,3356,3357,3358,3359,3360
3361,3362,3363,3364,3365,3366,3367,3368,3369,3370,3371,3372
3373,3374,3375,3376,3377,3378,3379,3380,3381,3382,3383,3384
3385,3386,3387,3388,3389,3390,3391,3392,3393,3394,3395,3396
3397,3398,3399,3400,3401,3402,3403,3404,3405,3406,3407,3408
3409,3410,3411,3412,3413,3414,3415,3416,3417,3418,3419,3420
3421,3422,3423,3424,3425,3426,3427,3428,3429,3430,3431,3432
3433,3434,3435,3436,3437,3438,3439,3440,3441,3442,3443,3444
3445,3446,3447,3448,3449,3450,3451,3452,3453,3454,3455,3456
3457,3458,3459,3460,3461,3462,3463,3464,3465,3466,3467,3468
3469,3470,3471,3472,3473,3474,3475,3476,3477,3478,3479,3480
3481,3482,3483,3484,3485,3486,3487,3488,3489,3490,3491,3492
3493,3494,3495,3496,3497,3498,3499,3500,3501,3502,3503,3504
3505,3506,3507,3508,3509,3510,3511,3512,3513,3514,3515,3516
3517,3518,3519,3520,3521,3522,3523,3524,3525,3526,3527,3528
3529,3530,3531,3532,3533,3534,3535,3536,3537,3538,3539,3540
3541,3542,3543,3544,3545,3546,3547,3548,3549,3550,3551,3552
3553,3554,3555,3556,3557,3558,3559,3560,3561,3562,3563,3564
3565,3566,3567,3568,3569,3570,3571,3572,3573,3574,3575,3576
3577,3578,3579,3580,3581,3582,3583,3584,3585,3586,3587,3588
3589,3590,3591,3592,3593,3594,3595,3596,3597,3598,3599,3600
3601,3602,3603,3604,3605,3606,3607,3608,3609,3610,3611,3612
3613,3614,3615,3616,3617,3618,3619,3620,3621,3622,3623,3624
3625,3626,3627,3628,3629,3630,3631,3632,3633,3634,3635,3636
3637,3638,3639,3640,3641,3642,3643,3644,3645,3646,3647,3648
3649,3650,3651,3652,3653,3654,3655,3656,3657,3658,3659,3660
3661,3662,3663,3664,3665,3666,3667,3668,3669,3670,3671,3672
3673,3674,3675,3676,3677,3678,3679,3680,3681,3682,3683,3684
3685,3686,3687,3688,3689,3690,3691,3692,3693,3694,3695,3696
3697,3698,3699,3700,3701,3702,3703,3704,3705,3706,3707,3708
3709,3710,3711,3712,3713,3714,3715,3716,3717,3718,3719,3720
3721,3722,3723,3724,3725,3726,3727,3728,3729,3730,3731,3732
3733,3734,3735,3736,3737,3738,3739,3740,3741,3742,3743,3744
3745,3746,3747,3748,3749,3750,3751,3752,3753,3754,3755,3756
3757,3758,3759,3760,3761,3762,3763,3764,3765,3766,3767,3768
3769,3770,3771,3772,3773,3774,3775,3776,3777,3778,3779,3780
3781,3782,3783,3784,3785,3786,3787,3788,3789,3790,3791,3792
3793,3794,3795,3796,3797,3798,3799,3800,3801,3802,3803,3804
3805,3806,3807,3808,3809,3810,3811,3812,3813,3814,3815,3816
3817,3818,3819,3820,3821,3822,3823,3824,3825,3826,3827,3828
3829,3830,3831,3832,3833,3834,3835,3836,3837,3838,3839,3840
3841,3842,3843,3844,3845,3846,3847,3848,3849,3850,3851,3852
3853,3854,3855,3856,3857,3858,3859,3860,3861,3862,3863,3864
3865,3866,3867,3868,3869,3870,3871,3872,3873,3874,3875,3876
3877,3878,3879,3880,3881,3882,3883,3884,3885,3886,3887,3888
3889,3890,3891,3892,3893,3894,3895,3896,3897,3898,3899,3900
3901,3902,3903,3904,3905,3906,3907,3908,3909,3910,3911,3912
3913,3914,3915,3916,3917,3918,3919,3920,3921,3922,3923,3924
3925,3926,3927,3928,3929,3930,3931,3932,3933,3934,3935,3936
3937,3938,3939,3940,3941,3942,3943,3944,3945,3946,3947,3948
3949,3950,3951,3952,3953,3954,3955,3956,3957,3958,3959,3960
3961,3962,3963,3964,3965,3966,3967,3968,3969,3970,3971,3972
3973,3974,3975,3976,3977,3978,3979,3980,3981,3982,3983,3984
3985,3986,3987,3988,3989,3990,3991,3992,3993,3994,3995,3996
3997,3998,3999,4000,4001,4002,4003,4004,4005,4006,4007,4008
4009,4010,4011,4012,4013,4014,4015,4016,4017,4018,4019,4020
4021,4022,4023,4024,4025,4026,4027,4028,4029,4030,4031,4032
4033,4034,4035,4036,4037,4038,4039,4040,4041,4042,4043,4044
4045,4046,4047,4048,4049,4050,4051,4052,4053,4054,4055,4056
4057,4058,4059,4060,4061,4062,4063,4064,4065,4066,4067,4068
4069,4070,4071,4072,4073,4074,4075,4076,4077,4078,4079,4080
4081,4082,4083,4084,4085,4086,4087,4088,4089,4090,4091,4092
4093,4094,4095,4096,4097,4098,4099,4100,4101,4102,4103,4104
4105,4106,4107,4108,4109,4110,4111,4112,4113,4114,4115,4116
4117,4118,4119,4120,4121,4122,4123,4124,4125,4126,4127,4128
4129,4130,4131,4132,4133,4134,4135,4136,4137,4138,4139,4140
4141,4142,4143,4144,4145,4146,4147,4148,4149,4150,4151,4152
4153,4154,4155,4156,4157,4158,4159,4160,4161,4162,4163,4164
4165,4166,4167,4168,4169,4170,4171,4172,4173,4174,4175,4176
4177,4178,4179,4180,4181,4182,4183,4184,4185,4186,4187,4188
4189,4190,4191,4192,4193,4194,4195,4196,4197,4198,4199,4200
4201,4202,4203,4204,4205,4206,4207,4208,4209,4210,4211,4212
4213,4214,4215,4216,4217,4218,4219,4220,4221,4222,4223,4224
4225,4226,4227,4228,4229,4230,4231,4232,4233,4234,4235,4236
4237,4238,4239,4240,4241,4242,4243,4244,4245,4246,4247,4248
4249,4250,4251,4252,4253,4254,4255,4256,4257,4258,4259,4260
4261,4262,4263,4264,4265,4266,4267,4268,4269,4270,4271,4272
4273,4274,4275,4276,4277,4278,4279,4280,4281,4282,4283,4284
4285,4286,4287,4288,4289,4290,4291,4292,4293,4294,4295,4296
4297,4298,4299,4300,4301,4302,4303,4304,4305,4306,4307,4308
4309,4310,4311,4312,4313,4314,4315,4316,4317,4318,4319,4320
4321,4322,4323,4324,4325,4326,4327,4328,4329,4330,4331,4332
4333,4334,4335,4336,4337,4338,4339,4340,4341,4342,4343,4344
4345,4346,4347,4348,4349,4350,4351,4352,4353,4354,4355,4356
4357,4358,4359,4360,4361,4362,4363,4364,4365,4366,4367,4368
4369,4370,4371,4372,4373,4374,4375,4376,4377,4378,4379,4380
4381,4382,4383,4384,4385,4386,4387,4388,4389,4390,4391,4392
4393,4394,4395,4396,4397,4398,4399,4400,4401,4402,4403,4404
4405,4406,4407,4408,4409,4410,4411,4412,4413,4414,4415,4416
4417,4418,4419,4420,4421,4422,4423,4424,4425,4426,4427,4428
4429,4430,4431,4432,4433,4434,4435,4436,4437,4438,4439,4440
4441,4442,4443,4444,4445,4446,4447,4448,4449,4450,4451,4452
4453,4454,4455,4456,4457,4458,4459,4460,4461,4462,4463,4464
4465,4466,4467,4468,4469,4470,4471,4472,4473,4474,4475,4476
4477,4478,4479,4480,4481,4482,4483,4484,4485,4486,4487,4488
4489,4490,4491,4492,4493,4494,4495,4496,4497,4498,4499,4500
4501,4502,4503,4504,4505,4506,4507,4508,4509,4510,4511,4512
4513,4514,4515,4516,4517,4518,4519,4520,4521,4522,4523,4524
4525,4526,4527,4528,4529,4530,4531,4532,4533,4534,4535,4536
4537,4538,4539,4540,4541,4542,4543,4544,4545,4546,4547,4548
4549,4550,4551,4552,4553,4554,4555,4556,4557,4558,4559,4560
4561,4562,4563,4564,4565,4566,4567,4568,4569,4570,4571,4572
4573,4574,4575,4576,4577,4578,4579,4580,4581,4582,4583,4584
4585,4586,4587,4588,4589,4590,4591,4592,4593,4594,4595,4596
4597,4598,4599,4600,4601,4602,4603,4604,4605,4606,4607,4608
4609,4610,4611,4612,4613,4614,4615,4616,4617,4618,4619,4620
4621,4622,4623,4624,4625,4626,4627,4628,4629,4630,4631,4632
4633,4634,4635,4636,4637,4638,4639,4640,4641,4642,4643,4644
4645,4646,4647,4648,4649,4650,4651,4652,4653,4654,4655,4656
4657,4658,4659,4660,4661,4662,4663,4664,4665,4666,4667,4668
4669,4670,4671,4672,4673,4674,4675,4676,4677,4678,4679,4680
4681,4682,4683,4684,4685,4686,4687,4688,4689,4690,4691,4692
4693,4694,4695,4696,4697,4698,4699,4700,4701,4702,4703,4704
4705,4706,4707,4708,4709,4710,4711,4712,4713,4714,4715,4716
4717,4718,4719,4720,4721,4722,4723,4724,4725,4726,4727,4728
4729,4730,4731,4732,4733,4734,4735,4736,4737,4738,4739,4740
4741,4742,4743,4744,4745,4746,4747,4748,4749,4750,4751,4752
4753,4754,4755,4756,4757,4758,4759,4760,4761,4762,4763,4764
4765,4766,4767,4768,4769,4770,4771,4772,4773,4774,4775,4776
4777,4778,4779,4780,4781,4782,4783,4784,4785,4786,4787,4788
4789,4790,4791,4792,4793,4794,4795,4796,4797,4798,4799,4800
4801,4802,4803,4804,4805,4806,4807,4808,4809,4810,4811,4812
4813,4814,4815,4816,4817,4818,4819,4820,4821,4822,4823,4824
4825,4826,4827,4828,4829,4830,4831,4832,4833,4834,4835,4836
4837,4838,4839,4840,4841,4842,4843,4844,4845,4846,4847,4848
4849,4850,4851,4852,4853,4854,4855,4856,4857,4858,4859,4860
4861,4862,4863,4864,4865,4866,4867,4868,4869,4870,4871,4872
4873,4874,4875,4876,4877,4878,4879,4880,4881,4882,4883,4884
4885,4886,4887,4888,4889,4890,4891,4892,4893,4894,4895,4896
4897,4898,4899,4900,4901,4902,4903,4904,4905,4906,4907,4908
4909,4910,4911,4912,4913,4914,4915,4916,4917,4918,4919,4920
4921,4922,4923,4924,4925,4926,4927,4928,4929,4930,4931,4932
4933,4934,4935,4936,4937,4938,4939,4940,4941,4942,4943,4944
4945,4946,4947,4948,4949,4950,4951,4952,4953,4954,4955,4956
4957,4958,4959,4960,4961,4962,4963,4964,4965,4966,4967,4968
4969,4970,4971,4972,4973,4974,4975,4976,4977,4978,4979,4980
4981,4982,4983,4984,4985,4986,4987,4988,4989,4990,4991,4992
4993,4994,4995,4996,4997,4998,4999,5000,5001,5002,5003,5004
5005,5006,5007,5008,5009,5010,5011,5012,5013,5014,5015,5016
5017,5018,5019,5020,5021,5022,5023,5024,5025,5026,5027,5028
5029,5030,5031,5032,5033,5034,5035,5036,5037,5038,5039,5040
5041,5042,5043,5044,5045,5046,5047,5048,5049,5050,5051,5052
5053,5054,5055,5056,5057,5058,5059,5060,5061,5062,5063,5064
5065,5066,5067,5068,5069,5070,5071,5072,5073,5074,5075,5076
5077,5078,5079,5080,5081,5082,5083,5084,5085,5086,5087,5088
5089,5090,5091,5092,5093,5094,5095,5096,5097,5098,5099,5100
5101,5102,5103,5104,5105,5106,5107,5108,5109,5110,5111,5112
5113,5114,5115,5116,5117,5118,5119,5120,5121,5122,5123,5124
5125,5126,5127,5128,5129,5130,5131,5132,5133,5134,5135,5136
5137,5138,5139,5140,5141,5142,5143,5144,5145,5146,5147,5148
5149,5150,5151,5152,5153,5154,5155,5156,5157,5158,5159,5160
5161,5162,5163,5164,5165,5166,5167,5168,5169,5170,5171,5172
5173,5174,5175,5176,5177,5178,5179,5180,5181,5182,5183,5184
5185,5186,5187,5188,5189,5190,5191,5192,5193,5194,5195,5196
5197,5198,5199,5200,5201,5202,5203,5204,5205,5206,5207,5208
5209,5210,5211,5212,5213,5214,5215,5216,5217,5218,5219,5220
5221,5222,5223,5224,5225,5226,5227,5228,5229,5230,5231,5232
5233,5234,5235,5236,5237,5238,5239,5240,5241,5242,5243,5244
5245,5246,5247,5248,5249,5250,5251,5252,5253,5254,5255,5256
5257,5258,5259,5260,5261,5262,5263,5264,5265,5266,5267,5268
5269,5270,5271,5272,5273,5274,5275,5276,5277,5278,5279,5280
5281,5282,5283,5284,5285,5286,5287,5288,5289,5290,5291,5292
5293,5294,5295,5296,5297,5298,5299,5300,5301,5302,5303,5304
5305,5306,5307,5308,5309,5310,5311,5312,5313,5314,5315,5316
5317,5318,5319,5320,5321,5322,5323,5324,5325,5326,5327,5328
5329,5330,5331,5332,5333,5334,5335,5336,5337,5338,5339,5340
5341,5342,5343,5344,5345,5346,5347,5348,5349,5350,5351,5352
5353,5354,5355,5356,5357,5358,5359,5360,5361,5362,5363,5364
5365,5366,5367,5368,5369,5370,5371,5372,5373,5374,5375,5376
5377,5378,5379,5380,5381,5382,5383,5384,5385,5386,5387,5388
5389,5390,5391,5392,5393,5394,5395,5396,5397,5398,5399,5400
5401,5402,5403,5404,5405,5406,5407,5408,5409,5410,5411,5412
5413,5414,5415,5416,5417,5418,5419,5420,5421,5422,5423,5424
5425,5426,5427,5428,5429,5430,5431,5432,5433,5434,5435,5436
5437,5438,5439,5440,5441,5442,5443,5444,5445,5446,5447,5448
5449,5450,5451,5452,5453,5454,5455,5456,5457,5458,5459,5460
5461,5462,5463,5464,5465,5466,5467,5468,5469,5470,5471,5472
5473,5474,5475,5476,5477,5478,5479,5480,5481,5482,5483,5484
5485,5486,5487,5488,5489,5490,5491,5492,5493,5494,5495,5496
5497,5498,5499,5500,5501,5502,5503,5504,5505,5506,5507,5508
5509,5510,5511,5512,5513,5514,5515,5516,5517,5518,5519,5520
5521,5522,5523,5524,5525,5526,5527,5528,5529,5530,5531,5532
5533,5534,5535,5536,5537,5538,5539,5540,5541,5542,5543,5544
5545,5546,5547,5548,5549,5550,5551,5552,5553,5554,5555,5556
5557,5558,5559,5560,5561,5562,5563,5564,5565,5566,5567,5568
5569,5570,5571,5572,5573,5574,5575,5576,5577,5578,5579,5580
5581,5582,5583,5584,5585,5586,5587,5588,5589,5590,5591,5592
5593,5594,5595,5596,5597,5598,5599,5600,5601,5602,5603,5604
5605,5606,5607,5608,5609,5610,5611,5612,5613,5614,5615,5616
5617,5618,5619,5620,5621,5622,5623,5624,5625,5626,5627,5628
5629,5630,5631,5632,5633,5634,5635,5636,5637,5638,5639,5640
5641,5642,5643,5644,5645,5646,5647,5648,5649,5650,5651,5652
5653,5654,5655,5656,5657,5658,5659,5660,5661,5662,5663,5664
5665,5666,5667,5668,5669,5670,5671,5672,5673,5674,5675,5676
5677,5678,5679,5680,5681,5682,5683,5684,5685,5686,5687,5688
5689,5690,5691,5692,5693,5694,5695,5696,5697,5698,5699,5700
5701,5702,5703,5704,5705,5706,5707,5708,5709,5710,5711,5712
5713,5714,5715,5716,5717,5718,5719,5720,5721,5722,5723,5724
5725,5726,5727,5728,5729,5730,5731,5732,5733,5734,5735,5736
5737,5738,5739,5740,5741,5742,5743,5744,5745,5746,5747,5748
5749,5750,5751,5752,5753,5754,5755,5756,5757,5758,5759,5760
5761,5762,5763,5764,5765,5766,5767,5768,5769,5770,5771,5772
5773,5774,5775,5776,5777,5778,5779,5780,5781,5782,5783,5784
5785,5786,5787,5788,5789,5790,5791,5792,5793,5794,5795,5796
5797,5798,5799,5800,5801,5802,5803,5804,5805,5806,5807,5808
5809,5810,5811,5812,5813,5814,5815,5816,5817,5818,5819,5820
5821,5822,5823,5824,5825,5826,5827,5828,5829,5830,5831,5832
5833,5834,5835,5836,5837,5838,5839,5840,5841,5842,5843,5844
5845,5846,5847,5848,5849,5850,5851,5852,5853,5854,5855,5856
5857,5858,5859,5860,5861,5862,5863,5864,5865,5866,5867,5868
5869,5870,5871,5872,5873,5874,5875,5876,5877,5878,5879,5880
5881,5882,5883,5884,5885,5886,5887,5888,5889,5890,5891,5892
5893,5894,5895,5896,5897,5898,5899,5900,5901,5902,5903,5904
5905,5906,5907,5908,5909,5910,5911,5912,5913,5914,5915,5916
5917,5918,5919,5920,5921,5922,5923,5924,5925,5926,5927,5928
5929,5930,5931,5932,5933,5934,5935,5936,5937,5938,5939,5940
5941,5942,5943,5944,5945,5946,5947,5948,5949,5950,5951,5952
5953,5954,5955,5956,5957,5958,5959,5960,5961,5962,5963,5964
5965,5966,5967,5968,5969,5970,5971,5972,5973,5974,5975,5976
5977,5978,5979,5980,5981,5982,5983,5984,5985,5986,5987,5988
5989,5990,5991,5992,5993,5994,5995,5996,5997,5998,5999,6000
6001,6002,6003,6004,6005,6006,6007,6008,6009,6010,6011,6012
6013,6014,6015,6016,6017,6018,6019,6020,6021,6022,6023,6024
6025,6026,6027,6028,6029,6030,6031,6032,6033,6034,6035,6036
6037,6038,6039,6040,6041,6042,6043,6044,6045,6046,6047,6048
6049,6050,6051,6052,6053,6054,6055,6056,6057,6058,6059,6060
6061,6062,6063,6064,6065,6066,6067,6068,6069,6070,6071,6072
6073,6074,6075,6076,6077,6078,6079,6080,6081,6082,6083,6084
6085,6086,6087,6088,6089,6090,6091,6092,6093,6094,6095,6096
6097,6098,6099,6100,6101,6102,6103,6104,6105,6106,6107,6108
6109,6110,6111,6112,6113,6114,6115,6116,6117,6118,6119,6120
6121,6122,6123,6124,6125,6126,6127,6128,6129,6130,6131,6132
6133,6134,6135,6136,6137,6138,6139,6140,6141,6142,6143,6144
6145,6146,6147,6148,6149,6150,6151,6152,6153,6154,6155,6156
6157,6158,6159,6160,6161,6162,6163,6164,6165,6166,6167,6168
6169,6170,6171,6172,6173,6174,6175,6176,6177,6178,6179,6180
6181,6182,6183,6184,6185,6186,6187,6188,6189,6190,6191,6192
6193,6194,6195,6196,6197,6198,6199,6200,6201,6202,6203,6204
6205,6206,6207,6208,6209,6210,6211,6212,6213,6214,6215,6216
6217,6218,6219,6220,6221,6222,6223,6224,6225,6226,6227,6228
6229,6230,6231,6232,6233,6234,6235,6236,6237,6238,6239,6240
6241,6242,6243,6244,6245,6246,6247,6248,6249,6250,6251,6252
6253,6254,6255,6256,6257,6258,6259,6260,6261,6262,6263,6264
6265,6266,6267,6268,6269,6270,6271,6272,6273,6274,6275,6276
6277,6278,6279,6280,6281,6282,6283,6284,6285,6286,6287,6288
6289,6290,6291,6292,6293,6294,6295,6296,6297,6298,6299,6300
6301,6302,6303,6304,6305,6306,6307,6308,6309,6310,6311,6312
6313,6314,6315,6316,6317,6318,6319,6320,6321,6322,6323,6324
6325,6326,6327,6328,6329,6330,6331,6332,6333,6334,6335,6336
6337,6338,6339,6340,6341,6342,6343,6344,6345,6346,6347,6348
6349,6350,6351,6352,6353,6354,6355,6356,6357,6358,6359,6360
6361,6362,6363,6364,6365,6366,6367,6368,6369,6370,6371,6372
6373,6374,6375,6376,6377,6378,6379,6380,6381,6382,6383,6384
6385,6386,6387,6388,6389,6390,6391,6392,6393,6394,6395,6396
6397,6398,6399,6400,6401,6402,6403,6404,6405,6406,6407,6408
6409,6410,6411,6412,6413,6414,6415,6416,6417,6418,6419,6420
6421,6422,6423,6424,6425,6426,6427,6428,6429,6430,6431,6432
6433,6434,6435,6436,6437,6438,6439,6440,6441,6442,6443,6444
6445,6446,6447,6448,6449,6450,6451,6452,6453,6454,6455,6456
6457,6458,6459,6460,6461,6462,6463,6464,6465,6466,6467,6468
6469,6470,6471,6472,6473,6474,6475,6476,6477,6478,6479,6480
6481,6482,6483,6484,6485,6486,6487,6488,6489,6490,6491,6492
6493,6494,6495,6496,6497,6498,6499,6500,6501,6502,6503,6504
6505,6506,6507,6508,6509,6510,6511,6512,6513,6514,6515,6516
6517,6518,6519,6520,6521,6522,6523,6524,6525,6526,6527,6528
6529,6530,6531,6532,6533,6534,6535,6536,6537,6538,6539,6540
6541,6542,6543,6544,6545,6546,6547,6548,6549,6550,6551,6552
6553,6554,6555,6556,6557,6558,6559,6560,6561,6562,6563,6564
6565,6566,6567,6568,6569,6570,6571,6572,6573,6574,6575,6576
6577,6578,6579,6580,6581,6582,6583,6584,6585,6586,6587,6588
6589,6590,6591,6592,6593,6594,6595,6596,6597,6598,6599,6600
6601,6602,6603,6604,6605,6606,6607,6608,6609,6610,6611,6612
6613,6614,6615,6616,6617,6618,6619,6620,6621,6622,6623,6624
6625,6626,6627,6628,6629,6630,6631,6632,6633,6634,6635,6636
6637,6638,6639,6640,6641,6642,6643,6644,6645,6646,6647,6648
6649,6650,6651,6652,6653,6654,6655,6656,6657,6658,6659,6660
6661,6662,6663,6664,6665,6666,6667,6668,6669,6670,6671,6672
6673,6674,6675,6676,6677,6678,6679,6680,6681,6682,6683,6684
6685,6686,6687,6688,6689,6690,6691,6692,6693,6694,6695,6696
6697,6698,6699,6700,6701,6702,6703,6704,6705,6706,6707,6708
6709,6710,6711,6712,6713,6714,6715,6716,6717,6718,6719,6720
6721,6722,6723,6724,6725,6726,6727,6728,6729,6730,6731,6732
6733,6734,6735,6736,6737,6738,6739,6740,6741,6742,6743,6744
6745,6746,6747,6748,6749,6750,6751,6752,6753,6754,6755,6756
6757,6758,6759,6760,6761,6762,6763,6764,6765,6766,6767,6768
6769,6770,6771,6772,6773,6774,6775,6776,6777,6778,6779,6780
6781,6782,6783,6784,6785,6786,6787,6788,6789,6790,6791,6792
6793,6794,6795,6796,6797,6798,6799,6800,6801,6802,6803,6804
6805,6806,6807,6808,6809,6810,6811,6812,6813,6814,6815,6816
6817,6818,6819,6820,6821,6822,6823,6824,6825,6826,6827,6828
6829,6830,6831,6832,6833,6834,6835,6836,6837,6838,6839,6840
6841,6842,6843,6844,6845,6846,6847,6848,6849,6850,6851,6852
6853,6854,6855,6856,6857,6858,6859,6860,6861,6862,6863,6864
6865,6866,6867,6868,6869,6870,6871,6872,6873,6874,6875,6876
6877,6878,6879,6880,6881,6882,6883,6884,6885,6886,6887,6888
6889,6890,6891,6892,6893,6894,6895,6896,6897,6898,6899,6900
6901,6902,6903,6904,6905,6906,6907,6908,6909,6910,6911,6912
6913,6914,6915,6916,6917,6918,6919,6920,6921,6922,6923,6924
6925,6926,6927,6928,6929,6930,6931,6932,6933,6934,6935,6936
6937,6938,6939,6940,6941,6942,6943,6944,6945,6946,6947,6948
6949,6950,6951,6952,6953,6954,6955,6956,6957,6958,6959,6960
6961,6962,6963,6964,6965,6966,6967,6968,6969,6970,6971,6972
6973,6974,6975,6976,6977,6978,6979,6980,6981,6982,6983,6984
6985,6986,6987,6988,6989,6990,6991,6992,6993,6994,6995,6996
6997,6998,6999,7000,7001,7002,7003,7004,7005,7006,7007,7008
7009,7010,7011,7012,7013,7014,7015,7016,7017,7018,7019,7020
7021,7022,7023,7024,7025,7026,7027,7028,7029,7030,7031,7032
7033,7034,7035,7036,7037,7038,7039,7040,7041,7042,7043,7044
7045,7046,7047,7048,7049,7050,7051,7052,7053,7054,7055,7056
7057,7058,7059,7060,7061,7062,7063,7064,7065,7066,7067,7068
7069,7070,7071,7072,7073,7074,7075,7076,7077,7078,7079,7080
7081,7082,7083,7084,7085,7086,7087,7088,7089,7090,7091,7092
7093,7094,7095,7096,7097,7098,7099,7100,7101,7102,7103,7104
7105,7106,7107,7108,7109,7110,7111,7112,7113,7114,7115,7116
7117,7118,7119,7120,7121,7122,7123,7124,7125,7126,7127,7128
7129,7130,7131,7132,7133,7134,7135,7136,7137,7138,7139,7140
7141,7142,7143,7144,7145,7146,7147,7148,7149,7150,7151,7152
7153,7154,7155,7156,7157,7158,7159,7160,7161,7162,7163,7164
7165,7166,7167,7168,7169,7170,7171,7172,7173,7174,7175,7176
7177,7178,7179,7180,7181,7182,7183,7184,7185,7186,7187,7188
7189,7190,7191,7192,7193,7194,7195,7196,7197,7198,7199,7200
7201,7202,7203,7204,7205,7206,7207,7208,7209,7210,7211,7212
7213,7214,7215,7216,7217,7218,7219,7220,7221,7222,7223,7224
7225,7226,7227,7228,7229,7230,7231,7232,7233,7234,7235,7236
7237,7238,7239,7240,7241,7242,7243,7244,7245,7246,7247,7248
7249,7250,7251,7252,7253,7254,7255,7256,7257,7258,7259,7260
7261,7262,7263,7264,7265,7266,7267,7268,7269,7270,7271,7272
7273,7274,7275,7276,7277,7278,7279,7280,7281,7282,7283,7284
7285,7286,7287,7288,7289,7290,7291,7292,7293,7294,7295,7296
7297,7298,7299,7300,7301,7302,7303,7304,7305,7306,7307,7308
7309,7310,7311,7312,7313,7314,7315,7316,7317,7318,7319,7320
7321,7322,7323,7324,7325,7326,7327,7328,7329,7330,7331,7332
7333,7334,7335,7336,7337,7338,7339,7340,7341,7342,7343,7344
7345,7346,7347,7348,7349,7350,7351,7352,7353,7354,7355,7356
7357,7358,7359,7360,7361,7362,7363,7364,7365,7366,7367,7368
7369,7370,7371,7372,7373,7374,7375,7376,7377,7378,7379,7380
7381,7382,7383,7384,7385,7386,7387,7388,7389,7390,7391,7392
7393,7394,7395,7396,7397,7398,7399,7400,7401,7402,7403,7404
7405,7406,7407,7408,7409,7410,7411,7412,7413,7414,7415,7416
7417,7418,7419,7420,7421,7422,7423,7424,7425,7426,7427,7428
7429,7430,7431,7432,7433,7434,7435,7436,7437,7438,7439,7440
7441,7442,7443,7444,7445,7446,7447,7448,7449,7450,7451,7452
7453,7454,7455,7456,7457,7458,7459,7460,7461,7462,7463,7464
7465,7466,7467,7468,7469,7470,7471,7472,7473,7474,7475,7476
7477,7478,7479,7480,7481,7482,7483,7484,7485,7486,7487,7488
7489,7490,7491,7492,7493,7494,7495,7496,7497,7498,7499,7500
7501,7502,7503,7504,7505,7506,7507,7508,7509,7510,7511,7512
7513,7514,7515,7516,7517,7518,7519,7520,7521,7522,7523,7524
7525,7526,7527,7528,7529,7530,7531,7532,7533,7534,7535,7536
7537,7538,7539,7540,7541,7542,7543,7544,7545,7546,7547,7548
7549,7550,7551,7552,7553,7554,7555,7556,7557,7558,7559,7560
7561,7562,7563,7564,7565,7566,7567,7568,7569,7570,7571,7572
7573,7574,7575,7576,7577,7578,7579,7580,7581,7582,7583,7584
7585,7586,7587,7588,7589,7590,7591,7592,7593,7594,7595,7596
7597,7598,7599,7600,7601,7602,7603,7604,7605,7606,7607,7608
7609,7610,7611,7612,7613,7614,7615,7616,7617,7618,7619,7620
7621,7622,7623,7624,7625,7626,7627,7628,7629,7630,7631,7632
7633,7634,7635,7636,7637,7638,7639,7640,7641,7642,7643,7644
7645,7646,7647,7648,7649,7650,7651,7652,7653,7654,7655,7656
7657,7658,7659,7660,7661,7662,7663,7664,7665,7666,7667,7668
7669,7670,7671,7672,7673,7674,7675,7676,7677,7678,7679,7680
7681,7682,7683,7684,7685,7686,7687,7688,7689,7690,7691,7692
7693,7694,7695,7696,7697,7698,7699,7700,7701,7702,7703,7704
7705,7706,7707,7708,7709,7710,7711,7712,7713,7714,7715,7716
7717,7718,7719,7720,7721,7722,7723,7724,7725,7726,7727,7728
7729,7730,7731,7732,7733,7734,7735,7736,7737,7738,7739,7740
7741,7742,7743,7744,7745,7746,7747,7748,7749,7750,7751,7752
7753,7754,7755,7756,7757,7758,7759,7760,7761,7762,7763,7764
7765,7766,7767,7768,7769,7770,7771,7772,7773,7774,7775,7776
7777,7778,7779,7780,7781,7782,7783,7784,7785,7786,7787,7788
7789,7790,7791,7792,7793,7794,7795,7796,7797,7798,7799,7800
7801,7802,7803,7804,7805,7806,7807,7808,7809,7810,7811,7812
7813,7814,7815,7816,7817,7818,7819,7820,7821,7822,7823,7824
7825,7826,7827,7828,7829,7830,7831,7832,7833,7834,7835,7836
7837,7838,7839,7840,7841,7842,7843,7844,7845,7846,7847,7848
7849,7850,7851,7852,7853,7854,7855,7856,7857,7858,7859,7860
7861,7862,7863,7864,7865,7866,7867,7868,7869,7870,7871,7872
7873,7874,7875,7876,7877,7878,7879,7880,7881,7882,7883,7884
7885,7886,7887,7888,7889,7890,7891,7892,7893,7894,7895,7896
7897,7898,7899,7900,7901,7902,7903,7904,7905,7906,7907,7908
7909,7910,7911,7912,7913,7914,7915,7916,7917,7918,7919,7920
7921,7922,7923,7924,7925,7926,7927,7928,7929,7930,7931,7932
7933,7934,7935,7936,7937,7938,7939,7940,7941,7942,7943,7944
7945,7946,7947,7948,7949,7950,7951,7952,7953,7954,7955,7956
7957,7958,7959,7960,7961,7962,7963,7964,7965,7966,7967,7968
7969,7970,7971,7972,7973,7974,7975,7976,7977,7978,7979,7980
7981,7982,7983,7984,7985,7986,7987,7988,7989,7990,7991,7992
7993,7994,7995,7996,7997,7998,7999,8000,8001,8002,8003,8004
8005,8006,8007,8008,8009,8010,8011,8012,8013,8014,8015,8016
8017,8018,8019,8020,8021,8022,8023,8024,8025,8026,8027,8028
8029,8030,8031,8032,8033,8034,8035,8036,8037,8038,8039,8040
8041,8042,8043,8044,8045,8046,8047,8048,8049,8050,8051,8052
8053,8054,8055,8056,8057,8058,8059,8060,8061,8062,8063,8064
8065,8066,8067,8068,8069,8070,8071,8072,8073,8074,8075,8076
8077,8078,8079,8080,8081,8082,8083,8084,8085,8086,8087,8088
8089,8090,8091,8092,8093,8094,8095,8096,8097,8098,8099,8100
8101,8102,8103,8104,8105,8106,8107,8108,8109,8110,8111,8112
8113,8114,8115,8116,8117,8118,8119,8120,8121,8122,8123,8124
8125,8126,8127,8128,8129,8130,8131,8132,8133,8134,8135,8136
8137,8138,8139,8140,8141,8142,8143,8144,8145,8146,8147,8148
8149,8150,8151,8152,8153,8154,8155,8156,8157,8158,8159,8160
8161,8162,8163,8164,8165,8166,8167,8168,8169,8170,8171,8172
8173,8174,8175,8176,8177,8178,8179,8180,8181,8182,8183,8184
8185,8186,8187,8188,8189,8190,8191,8192,8193,8194,8195,8196
8197,8198,8199,8200,8201,8202,8203,8204,8205,8206,8207,8208
8209,8210,8211,8212,8213,8214,8215,8216,8217,8218,8219,8220
8221,8222,8223,8224,8225,8226,8227,8228,8229,8230,8231,8232
8233,8234,8235,8236,8237,8238,8239,8240,8241,8242,8243,8244
8245,8246,8247,8248,8249,8250,8251,8252,8253,8254,8255,8256
8257,8258,8259,8260,8261,8262,8263,8264,8265,8266,8267,8268
8269,8270,8271,8272,8273,8274,8275,8276,8277,8278,8279,8280
8281,8282,8283,8284,8285,8286,8287,8288,8289,8290,8291,8292
8293,8294,8295,8296,8297,8298,8299,8300,8301,8302,8303,8304
8305,8306,8307,8308,8309,8310,8311,8312,8313,8314,8315,8316
8317,8318,8319,8320,8321,8322,8323,8324,8325,8326,8327,8328
8329,8330,8331,8332,8333,8334,8335,8336,8337,8338,8339,8340
8341,8342,8343,8344,8345,8346,8347,8348,8349,8350,8351,8352
8353,8354,8355,8356,8357,8358,8359,8360,8361,8362,8363,8364
8365,8366,8367,8368,8369,8370,8371,8372,8373,8374,8375,8376
8377,8378,8379,8380,8381,8382,8383,8384,8385,8386,8387,8388
8389,8390,8391,8392,8393,8394,8395,8396,8397,8398,8399,8400
8401,8402,8403,8404,8405,8406,8407,8408,8409,8410,8411,8412
8413,8414,8415,8416,8417,8418,8419,8420,8421,8422,8423,8424
8425,8426,8427,8428,8429,8430,8431,8432,8433,8434,8435,8436
8437,8438,8439,8440,8441,8442,8443,8444,8445,8446,8447,8448
8449,8450,8451,8452,8453,8454,8455,8456,8457,8458,8459,8460
8461,8462,8463,8464,8465,8466,8467,8468,8469,8470,8471,8472
8473,8474,8475,8476,8477,8478,8479,8480,8481,8482,8483,8484
8485,8486,8487,8488,8489,8490,8491,8492,8493,8494,8495,8496
8497,8498,8499,8500,8501,8502,8503,8504,8505,8506,8507,8508
8509,8510,8511,8512,8513,8514,8515,8516,8517,8518,8519,8520
8521,8522,8523,8524,8525,8526,8527,8528,8529,8530,8531,8532
8533,8534,8535,8536,8537,8538,8539,8540,8541,8542,8543,8544
8545,8546,8547,8548,8549,8550,8551,8552,8553,8554,8555,8556
8557,8558,8559,8560,8561,8562,8563,8564,8565,8566,8567,8568
8569,8570,8571,8572,8573,8574,8575,8576,8577,8578,8579,8580
8581,8582,8583,8584,8585,8586,8587,8588,8589,8590,8591,8592
8593,8594,8595,8596,8597,8598,8599,8600,8601,8602,8603,8604
8605,8606,8607,8608,8609,8610,8611,8612,8613,8614,8615,8616
8617,8618,8619,8620,8621,8622,8623,8624,8625,8626,8627,8628
8629,8630,8631,8632,8633,8634,8635,8636,8637,8638,8639,8640
8641,8642,8643,8644,8645,8646,8647,8648,8649,8650,8651,8652
8653,8654,8655,8656,8657,8658,8659,8660,8661,8662,8663,8664
8665,8666,8667,8668,8669,8670,8671,8672,8673,8674,8675,8676
8677,8678,8679,8680,8681,8682,8683,8684,8685,8686,8687,8688
8689,8690,8691,8692,8693,8694,8695,8696,8697,8698,8699,8700
8701,8702,8703,8704,8705,8706,8707,8708,8709,8710,8711,8712
8713,8714,8715,8716,8717,8718,8719,8720,8721,8722,8723,8724
8725,8726,8727,8728,8729,8730,8731,8732,8733,8734,8735,8736
8737,8738,8739,8740,8741,8742,8743,8744,8745,8746,8747,8748
8749,8750,8751,8752,8753,8754,8755,8756,8757,8758,8759,8760
8761,8762,8763,8764,8765,8766,8767,8768,8769,8770,8771,8772
8773,8774,8775,8776,8777,8778,8779,8780,8781,8782,8783,8784
8785,8786,8787,8788,8789,8790,8791,8792,8793,8794,8795,8796
8797,8798,8799,8800,8801,8802,8803,8804,8805,8806,8807,8808
8809,8810,8811,8812,8813,8814,8815,8816,8817,8818,8819,8820
8821,8822,8823,8824,8825,8826,8827,8828,8829,8830,8831,8832
8833,8834,8835,8836,8837,8838,8839,8840,8841,8842,8843,8844
8845,8846,8847,8848,8849,8850,8851,8852,8853,8854,8855,8856
8857,8858,8859,8860,8861,8862,8863,8864,8865,8866,8867,8868
8869,8870,8871,8872,8873,8874,8875,8876,8877,8878,8879,8880
8881,8882,8883,8884,8885,8886,8887,8888,8889,8890,8891,8892
8893,8894,8895,8896,8897,8898,8899,8900,8901,8902,8903,8904
8905,8906,8907,8908,8909,8910,8911,8912,8913,8914,8915,8916
8917,8918,8919,8920,8921,8922,8923,8924,8925,8926,8927,8928
8929,8930,8931,8932,8933,8934,8935,8936,8937,8938,8939,8940
8941,8942,8943,8944,8945,8946,8947,8948,8949,8950,8951,8952
8953,8954,8955,8956,8957,8958,8959,8960,8961,8962,8963,8964
8965,8966,8967,8968,8969,8970,8971,8972,8973,8974,8975,8976
8977,8978,8979,8980,8981,8982,8983,8984,8985,8986,8987,8988
8989,8990,8991,8992,8993,8994,8995,8996,8997,8998,8999,9000
9001,9002,9003,9004,9005,9006,9007,9008,9009,9010,9011,9012
9013,9014,9015,9016,9017,9018,9019,9020,9021,9022,9023,9024
9025,9026,9027,9028,9029,9030,9031,9032,9033,9034,9035,9036
9037,9038,9039,9040,9041,9042,9043,9044,9045,9046,9047,9048
9049,9050,9051,9052,9053,9054,9055,9056,9057,9058,9059,9060
9061,9062,9063,9064,9065,9066,9067,9068,9069,9070,9071,9072
9073,9074,9075,9076,9077,9078,9079,9080,9081,9082,9083,9084
9085,9086,9087,9088,9089,9090,9091,9092,9093,9094,9095,9096
9097,9098,9099,9100,9101,9102,9103,9104,9105,9106,9107,9108
9109,9110,9111,9112,9113,9114,9115,9116,9117,9118,9119,9120
9121,9122,9123,9124,9125,9126,9127,9128,9129,9130,9131,9132
9133,9134,9135,9136,9137,9138,9139,9140,9141,9142,9143,9144
9145,9146,9147,9148,9149,9150,9151,9152,9153,9154,9155,9156
9157,9158,9159,9160,9161,9162,9163,9164,9165,9166,9167,9168
9169,9170,9171,9172,9173,9174,9175,9176,9177,9178,9179,9180
9181,9182,9183,9184,9185,9186,9187,9188,9189,9190,9191,9192
9193,9194,9195,9196,9197,9198,9199,9200,9201,9202,9203,9204
9205,9206,9207,9208,9209,9210,9211,9212,9213,9214,9215,9216
9217,9218,9219,9220,9221,9222,9223,9224,9225,9226,9227,9228
9229,9230,9231,9232,9233,9234,9235,9236,9237,9238,9239,9240
9241,9242,9243,9244,9245,9246,9247,9248,9249,9250,9251,9252
9253,9254,9255,9256,9257,9258,9259,9260,9261,9262,9263,9264
9265,9266,9267,9268,9269,9270,9271,9272,9273,9274,9275,9276
9277,9278,9279,9280,9281,9282,9283,9284,9285,9286,9287,9288
9289,9290,9291,9292,9293,9294,9295,9296,9297,9298,9299,9300
9301,9302,9303,9304,9305,9306,9307,9308,9309,9310,9311,9312
9313,9314,9315,9316,9317,9318,9319,9320,9321,9322,9323,9324
9325,9326,9327,9328,9329,9330,9331,9332,9333,9334,9335,9336
9337,9338,9339,9340,9341,9342,9343,9344,9345,9346,9347,9348
9349,9350,9351,9352,9353,9354,9355,9356,9357,9358,9359,9360
9361,9362,9363,9364,9365,9366,9367,9368,9369,9370,9371,9372
9373,9374,9375,9376,9377,9378,9379,9380,9381,9382,9383,9384
9385,9386,9387,9388,9389,9390,9391,9392,9393,9394,9395,9396
9397,9398,9399,9400,9401,9402,9403,9404,9405,9406,9407,9408
9409,9410,9411,9412,9413,9414,9415,9416,9417,9418,9419,9420
9421,9422,9423,9424,9425,9426,9427,9428,9429,9430,9431,9432
9433,9434,9435,9436,9437,9438,9439,9440,9441,9442,9443,9444
9445,9446,9447,9448,9449,9450,9451,9452,9453,9454,9455,9456
9457,9458,9459,9460,9461,9462,9463,9464,9465,9466,9467,9468
9469,9470,9471,9472,9473,9474,9475,9476,9477,9478,9479,9480
9481,9482,9483,9484,9485,9486,9487,9488,9489,9490,9491,9492
9493,9494,9495,9496,9497,9498,9499,9500,9501,9502,9503,9504
9505,9506,9507,9508,9509,9510,9511,9512,9513,9514,9515,9516
9517,9518,9519,9520,9521,9522,9523,9524,9525,9526,9527,9528
9529,9530,9531,9532,9533,9534,9535,9536,9537,9538,9539,9540
9541,9542,9543,9544,9545,9546,9547,9548,9549,9550,9551,9552
9553,9554,9555,9556,9557,9558,9559,9560,9561,9562,9563,9564
9565,9566,9567,9568,9569,9570,9571,9572,9573,9574,9575,9576
9577,9578,9579,9580,9581,9582,9583,9584,9585,9586,9587,9588
9589,9590,9591,9592,9593,9594,9595,9596,9597,9598,9599,9600
9601,9602,9603,9604,9605,9606,9607,9608,9609,9610,9611,9612
9613,9614,9615,9616,9617,9618,9619,9620,9621,9622,9623,9624
9625,9626,9627,9628,9629,9630,9631,9632,9633,9634,9635,9636
9637,9638,9639,9640,9641,9642,9643,9644,9645,9646,9647,9648
9649,9650,9651,9652,9653,9654,9655,9656,9657,9658,9659,9660
9661,9662,9663,9664,9665,9666,9667,9668,9669,9670,9671,9672
9673,9674,9675,9676,9677,9678,9679,9680,9681,9682,9683,9684
9685,9686,9687,9688,9689,9690,9691,9692,9693,9694,9695,9696
9697,9698,9699,9700,9701,9702,9703,9704,9705,9706,9707,9708
9709,9710,9711,9712,9713,9714,9715,9716,9717,9718,9719,9720
9721,9722,9723,9724,9725,9726,9727,9728,9729,9730,9731,9732
9733,9734,9735,9736,9737,9738,9739,9740,9741,9742,9743,9744
9745,9746,9747,9748,9749,9750,9751,9752,9753,9754,9755,9756
9757,9758,9759,9760,9761,9762,9763,9764,9765,9766,9767,9768
9769,9770,9771,9772,9773,9774,9775,9776,9777,9778,9779,9780
9781,9782,9783,9784,9785,9786,9787,9788,9789,9790,9791,9792
9793,9794,9795,9796,9797,9798,9799,9800,9801,9802,9803,9804
9805,9806,9807,9808,9809,9810,9811,9812,9813,9814,9815,9816
9817,9818,9819,9820,9821,9822,9823,9824,9825,9826,9827,9828
9829,9830,9831,9832,9833,9834,9835,9836,9837,9838,9839,9840
9841,9842,9843,9844,9845,9846,9847,9848,9849,9850,9851,9852
9853,9854,9855,9856,9857,9858,9859,9860,9861,9862,9863,9864
9865,9866,9867,9868,9869,9870,9871,9872,9873,9874,9875,9876
9877,9878,9879,9880,9881,9882,9883,9884,9885,9886,9887,9888
9889,9890,9891,9892,9893,9894,9895,9896,9897,9898,9899,9900
9901,9902,9903,9904,9905,9906,9907,9908,9909,9910,9911,9912
9913,9914,9915,9916,9917,9918,9919,9920,9921,9922,9923,9924
9925,9926,9927,9928,9929,9930,9931,9932,9933,9934,9935,9936
9937,9938,9939,9940,9941,9942,9943,9944,9945,9946,9947,9948
9949,9950,9951,9952,9953,9954,9955,9956,9957,9958,9959,9960
9961,9962,9963,9964,9965,9966,9967,9968,9969,9970,9971,9972
9973,9974,9975,9976,9977,9978,9979,9980,9981,9982,9983,9984
9985,9986,9987,9988,9989,9990,9991,9992,9993,9994,9995,9996
9997,9998,9999,10000,10001,10002,10003,10004,10005,10006,10007,10008
10009,10010,10011,10012,10013,10014,10015,10016,10017,10018,10019,10020
10021,10022,10023,10024,10025,10026,10027,10028,10029,10030,10031,10032
10033,10034,10035,10036,10037,10038,10039,10040,10041,10042,10043,10044
10045,10046,10047,10048,10049,10050,10051,10052,10053,10054,10055,10056
10057,10058,10059,10060,10061,10062,10063,10064,10065,10066,10067,10068
10069,10070,10071,10072,10073,10074,10075,10076,10077,10078,10079,10080
10081,10082,10083,10084,10085,10086,10087,10088,10089,10090,10091,10092
10093,10094,10095,10096,10097,10098,10099,10100,10101,10102,10103,10104
10105,10106,10107,10108,10109,10110,10111,10112,10113,10114,10115,10116
10117,10118,10119,10120,10121,10122,10123,10124,10125,10126,10127,10128
10129,10130,10131,10132,10133,10134,10135,10136,10137,10138,10139,10140
10141,10142,10143,10144,10145,10146,10147,10148,10149,10150,10151,10152
10153,10154,10155,10156,10157,10158,10159,10160,10161,10162,10163,10164
10165,10166,10167,10168,10169,10170,10171,10172,10173,10174,10175,10176
10177,10178,10179,10180,10181,10182,10183,10184,10185,10186,10187,10188
10189,10190,10191,10192,10193,10194,10195,10196,10197,10198,10199,10200
10201,10202,10203,10204,10205,10206,10207,10208,10209,10210,10211,10212
10213,10214,10215,10216,10217,10218,10219,10220,10221,10222,10223,10224
10225,10226,10227,10228,10229,10230,10231,10232,10233,10234,10235,10236
10237,10238,10239,10240,10241,10242,10243,10244,10245,10246,10247,10248
10249,10250,10251,10252,10253,10254,10255,10256,10257,10258,10259,10260
10261,10262,10263,10264,10265,10266,10267,10268,10269,10270,10271,10272
10273,10274,10275,10276,10277,10278,10279,10280,10281,10282,10283,10284
10285,10286,10287,10288,10289,10290,10291,10292,10293,10294,10295,10296
10297,10298,10299,10300,10301,10302,10303,10304,10305,10306,10307,10308
10309,10310,10311,10312,10313,10314,10315,10316,10317,10318,10319,10320
10321,10322,10323,10324,10325,10326,10327,10328,10329,10330,10331,10332
10333,10334,10335,10336,10337,10338,10339,10340,10341,10342,10343,10344
10345,10346,10347,10348,10349,10350,10351,10352,10353,10354,10355,10356
10357,10358,10359,10360,10361,10362,10363,10364,10365,10366,10367,10368
10369,10370,10371,10372,10373,10374,10375,10376,10377,10378,10379,10380
10381,10382,10383,10384,10385,10386,10387,10388,10389,10390,10391,10392
10393,10394,10395,10396,10397,10398,10399,10400,10401,10402,10403,10404
10405,10406,10407,10408,10409,10410,10411,10412,10413,10414,10415,10416
10417,10418,10419,10420,10421,10422,10423,10424,10425,10426,10427,10428
10429,10430,10431,10432,10433,10434,10435,10436,10437,10438,10439,10440
10441,10442,10443,10444,10445,10446,10447,10448,10449,10450,10451,10452
10453,10454,10455,10456,10457,10458,10459,10460,10461,10462,10463,10464
10465,10466,10467,10468,10469,10470,10471,10472,10473,10474,10475,10476
10477,10478,10479,10480,10481,10482,10483,10484,10485,10486,10487,10488
10489,10490,10491,10492,10493,10494,10495,10496,10497,10498,10499,10500
10501,10502,10503,10504,10505,10506,10507,10508,10509,10510,10511,10512
10513,10514,10515,10516,10517,10518,10519,10520,10521,10522,10523,10524
10525,10526,10527,10528,10529,10530,10531,10532,10533,10534,10535,10536
10537,10538,10539,10540,10541,10542,10543,10544,10545,10546,10547,10548
10549,10550,10551,10552,10553,10554,10555,10556,10557,10558,10559,10560
10561,10562,10563,10564,10565,10566,10567,10568,10569,10570,10571,10572
10573,10574,10575,10576,10577,10578,10579,10580,10581,10582,10583,10584
10585,10586,10587,10588,10589,10590,10591,10592,10593,10594,10595,10596
10597,10598,10599,10600,10601,10602,10603,10604,10605,10606,10607,10608
10609,10610,10611,10612,10613,10614,10615,10616,10617,10618,10619,10620
10621,10622,10623,10624,10625,10626,10627,10628,10629,10630,10631,10632
10633,10634,10635,10636,10637,10638,10639,10640,10641,10642,10643,10644
10645,10646,10647,10648,10649,10650,10651,10652,10653,10654,10655,10656
10657,10658,10659,10660,10661,10662,10663,10664,10665,10666,10667,10668
10669,10670,10671,10672,10673,10674,10675,10676,10677,10678,10679,10680
10681,10682,10683,10684,10685,10686,10687,10688,10689,10690,10691,10692
10693,10694,10695,10696,10697,10698,10699,10700,10701,10702,10703,10704
10705,10706,10707,10708,10709,10710,10711,10712,10713,10714,10715,10716
10717,10718,10719,10720,10721,10722,10723,10724,10725,10726,10727,10728
10729,10730,10731,10732,10733,10734,10735,10736,10737,10738,10739,10740
10741,10742,10743,10744,10745,10746,10747,10748,10749,10750,10751,10752
10753,10754,10755,10756,10757,10758,10759,10760,10761,10762,10763,10764
10765,10766,10767,10768,10769,10770,10771,10772,10773,10774,10775,10776
10777,10778,10779,10780,10781,10782,10783,10784,10785,10786,10787,10788
10789,10790,10791,10792,10793,10794,10795,10796,10797,10798,10799,10800
10801,10802,10803,10804,10805,10806,10807,10808,10809,10810,10811,10812
10813,10814,10815,10816,10817,10818,10819,10820,10821,10822,10823,10824
10825,10826,10827,10828,10829,10830,10831,10832,10833,10834,10835,10836
10837,10838,10839,10840,10841,10842,10843,10844,10845,10846,10847,10848
10849,10850,10851,10852,10853,10854,10855,10856,10857,10858,10859,10860
10861,10862,10863,10864,10865,10866,10867,10868,10869,10870,10871,10872
10873,10874,10875,10876,10877,10878,10879,10880,10881,10882,10883,10884
10885,10886,10887,10888,10889,10890,10891,10892,10893,10894,10895,10896
10897,10898,10899,10900,10901,10902,10903,10904,10905,10906,10907,10908
10909,10910,10911,10912,10913,10914,10915,10916,10917,10918,10919,10920
10921,10922,10923,10924,10925,10926,10927,10928,10929,10930,10931,10932
10933,10934,10935,10936,10937,10938,10939,10940,10941,10942,10943,10944
10945,10946,10947,10948,10949,10950,10951,10952,10953,10954,10955,10956
10957,10958,10959,10960,10961,10962,10963,10964,10965,10966,10967,10968
10969,10970,10971,10972,10973,10974,10975,10976,10977,10978,10979,10980
10981,10982,10983,10984,10985,10986,10987,10988,10989,10990,10991,10992
10993,10994,10995,10996,10997,10998,10999,11000,11001,11002,11003,11004
11005,11006,11007,11008,11009,11010,11011,11012,11013,11014,11015,11016
11017,11018,11019,11020,11021,11022,11023,11024,11025,11026,11027,11028
11029,11030,11031,11032,11033,11034,11035,11036,11037,11038,11039,11040
11041,11042,11043,11044,11045,11046,11047,11048,11049,11050,11051,11052
11053,11054,11055,11056,11057,11058,11059,11060,11061,11062,11063,11064
11065,11066,11067,11068,11069,11070,11071,11072,11073,11074,11075,11076
11077,11078,11079,11080,11081,11082,11083,11084,11085,11086,11087,11088
11089,11090,11091,11092,11093,11094,11095,11096,11097,11098,11099,11100
11101,11102,11103,11104,11105,11106,11107,11108,11109,11110,11111,11112
11113,11114,11115,11116,11117,11118,11119,11120,11121,11122,11123,11124
11125,11126,11127,11128,11129,11130,11131,11132,11133,11134,11135,11136
11137,11138,11139,11140,11141,11142,11143,11144,11145,11146,11147,11148
11149,11150,11151,11152,11153,11154,11155,11156,11157,11158,11159,11160
11161,11162,11163,11164,11165,11166,11167,11168,11169,11170,11171,11172
11173,11174,11175,11176,11177,11178,11179,11180,11181,11182,11183,11184
11185,11186,11187,11188,11189,11190,11191,11192,11193,11194,11195,11196
11197,11198,11199,11200,11201,11202,11203,11204,11205,11206,11207,11208
11209,11210,11211,11212,11213,11214,11215,11216,11217,11218,11219,11220
11221,11222,11223,11224,11225,11226,11227,11228,11229,11230,11231,11232
11233,11234,11235,11236,11237,11238,11239,11240,11241,11242,11243,11244
11245,11246,11247,11248,11249,11250,11251,11252,11253,11254,11255,11256
11257,11258,11259,11260,11261,11262,11263,11264,11265,11266,11267,11268
11269,11270,11271,11272,11273,11274,11275,11276,11277,11278,11279,11280
11281,11282,11283,11284,11285,11286,11287,11288,11289,11290,11291,11292
11293,11294,11295,11296,11297,11298,11299,11300,11301,11302,11303,11304
11305,11306,11307,11308,11309,11310,11311,11312,11313,11314,11315,11316
11317,11318,11319,11320,11321,11322,11323,11324,11325,11326,11327,11328
11329,11330,11331,11332,11333,11334,11335,11336,11337,11338,11339,11340
11341,11342,11343,11344,11345,11346,11347,11348,11349,11350,11351,11352
11353,11354,11355,11356,11357,11358,11359,11360,11361,11362,11363,11364
11365,11366,11367,11368,11369,11370,11371,11372,11373,11374,11375,11376
11377,11378,11379,11380,11381,11382,11383,11384,11385,11386,11387,11388
11389,11390,11391,11392,11393,11394,11395,11396,11397,11398,11399,11400
11401,11402,11403,11404,11405,11406,11407,11408,11409,11410,11411,11412
11413,11414,11415,11416,11417,11418,11419,11420,11421,11422,11423,11424
11425,11426,11427,11428,11429,11430,11431,11432,11433,11434,11435,11436
11437,11438,11439,11440,11441,11442,11443,11444,11445,11446,11447,11448
11449,11450,11451,11452,11453,11454,11455,11456,11457,11458,11459,11460
11461,11462,11463,11464,11465,11466,11467,11468,11469,11470,11471,11472
11473,11474,11475,11476,11477,11478,11479,11480,11481,11482,11483,11484
11485,11486,11487,11488,11489,11490,11491,11492,11493,11494,11495,11496
11497,11498,11499,11500,11501,11502,11503,11504,11505,11506,11507,11508
11509,11510,11511,11512,11513,11514,11515,11516,11517,11518,11519,11520
11521,11522,11523,11524,11525,11526,11527,11528,11529,11530,11531,11532
11533,11534,11535,11536,11537,11538,11539,11540,11541,11542,11543,11544
11545,11546,11547,11548,11549,11550,11551,11552,11553,11554,11555,11556
11557,11558,11559,11560,11561,11562,11563,11564,11565,11566,11567,11568
11569,11570,11571,11572,11573,11574,11575,11576,11577,11578,11579,11580
11581,11582,11583,11584,11585,11586,11587,11588,11589,11590,11591,11592
11593,11594,11595,11596,11597,11598,11599,11600,11601,11602,11603,11604
11605,11606,11607,11608,11609,11610,11611,11612,11613,11614,11615,11616
11617,11618,11619,11620,11621,11622,11623,11624,11625,11626,11627,11628
11629,11630,11631,11632,11633,11634,11635,11636,11637,11638,11639,11640
11641,11642,11643,11644,11645,11646,11647,11648,11649,11650,11651,11652
11653,11654,11655,11656,11657,11658,11659,11660,11661,11662,11663,11664
11665,11666,11667,11668,11669,11670,11671,11672,11673,11674,11675,11676
11677,11678,11679,11680,11681,11682,11683,11684,11685,11686,11687,11688
11689,11690,11691,11692,11693,11694,11695,11696,11697,11698,11699,11700
11701,11702,11703,11704,11705,11706,11707,11708,11709,11710,11711,11712
11713,11714,11715,11716,11717,11718,11719,11720,11721,11722,11723,11724
11725,11726,11727,11728,11729,11730,11731,11732,11733,11734,11735,11736
11737,11738,11739,11740,11741,11742,11743,11744,11745,11746,11747,11748
11749,11750,11751,11752,11753,11754,11755,11756,11757,11758,11759,11760
11761,11762,11763,11764,11765,11766,11767,11768,11769,11770,11771,11772
11773,11774,11775,11776,11777,11778,11779,11780,11781,11782,11783,11784
11785,11786,11787,11788,11789,11790,11791,11792,11793,11794,11795,11796
11797,11798,11799,11800,11801,11802,11803,11804,11805,11806,11807,11808
11809,11810,11811,11812,11813,11814,11815,11816,11817,11818,11819,11820
11821,11822,11823,11824,11825,11826,11827,11828,11829,11830,11831,11832
11833,11834,11835,11836,11837,11838,11839,11840,11841,11842,11843,11844
11845,11846,11847,11848,11849,11850,11851,11852,11853,11854,11855,11856
11857,11858,11859,11860,11861,11862,11863,11864,11865,11866,11867,11868
11869,11870,11871,11872,11873,11874,11875,11876,11877,11878,11879,11880
11881,11882,11883,11884,11885,11886,11887,11888,11889,11890,11891,11892
11893,11894,11895,11896,11897,11898,11899,11900,11901,11902,11903,11904
11905,11906,11907,11908,11909,11910,11911,11912,11913,11914,11915,11916
11917,11918,11919,11920,11921,11922,11923,11924,11925,11926,11927,11928
11929,11930,11931,11932,11933,11934,11935,11936,11937,11938,11939,11940
11941,11942,11943,11944,11945,11946,11947,11948,11949,11950,11951,11952
11953,11954,11955,11956,11957,11958,11959,11960,11961,11962,11963,11964
11965,11966,11967,11968,11969,11970,11971,11972,11973,11974,11975,11976
11977,11978,11979,11980,11981,11982,11983,11984,11985,11986,11987,11988
11989,11990,11991,11992,11993,11994,11995,11996,11997,11998,11999,12000
12001,12002,12003,12004,12005,12006,12007,12008,12009,12010,12011,12012
12013,12014,12015,12016,12017,12018,12019,12020,12021,12022,12023,12024
12025,12026,12027,12028,12029,12030,12031,12032,12033,12034,12035,12036
12037,12038,12039,12040,12041,12042,12043,12044,12045,12046,12047,12048
12049,12050,12051,12052,12053,12054,12055,12056,12057,12058,12059,12060
12061,12062,12063,12064,12065,12066,12067,12068,12069,12070,12071,12072
12073,12074,12075,12076,12077,12078,12079,12080,12081,12082,12083,12084
12085,12086,12087,12088,12089,12090,12091,12092,12093,12094,12095,12096
12097,12098,12099,12100,12101,12102,12103,12104,12105,12106,12107,12108
12109,12110,12111,12112,12113,12114,12115,12116,12117,12118,12119,12120
12121,12122,12123,12124,12125,12126,12127,12128,12129,12130,12131,12132
12133,12134,12135,12136,12137,12138,12139,12140,12141,12142,12143,12144
12145,12146,12147,12148,12149,12150,12151,12152,12153,12154,12155,12156
12157,12158,12159,12160,12161,12162,12163,12164,12165,12166,12167,12168
12169,12170,12171,12172,12173,12174,12175,12176,12177,12178,12179,12180
12181,12182,12183,12184,12185,12186,12187,12188,12189,12190,12191,12192
12193,12194,12195,12196,12197,12198,12199,12200,12201,12202,12203,12204
12205,12206,12207,12208,12209,12210,12211,12212,12213,12214,12215,12216
12217,12218,12219,12220,12221,12222,12223,12224,12225,12226,12227,12228
12229,12230,12231,12232,12233,12234,12235,12236,12237,12238,12239,12240
12241,12242,12243,12244,12245,12246,12247,12248,12249,12250,12251,12252
12253,12254,12255,12256,12257,12258,12259,12260,12261,12262,12263,12264
12265,12266,12267,12268,12269,12270,12271,12272,12273,12274,12275,12276
12277,12278,12279,12280,12281,12282,12283,12284,12285,12286,12287,12288
12289,12290,12291,12292,12293,12294,12295,12296,12297,12298,12299,12300
12301,12302,12303,12304,12305,12306,12307,12308,12309,12310,12311,12312
12313,12314,12315,12316,12317,12318,12319,12320,12321,12322,12323,12324
12325,12326,12327,12328,12329,12330,12331,12332,12333,12334,12335,12336
12337,12338,12339,12340,12341,12342,12343,12344,12345,12346,12347,12348
12349,12350,12351,12352,12353,12354,12355,12356,12357,12358,12359,12360
12361,12362,12363,12364,12365,12366,12367,12368,12369,12370,12371,12372
12373,12374,12375,12376,12377,12378,12379,12380,12381,12382,12383,12384
12385,12386,12387,12388,12389,12390,12391,12392,12393,12394,12395,12396
12397,12398,12399,12400,12401,12402,12403,12404,12405,12406,12407,12408
12409,12410,12411,12412,12413,12414,12415,12416,12417,12418,12419,12420
12421,12422,12423,12424,12425,12426,12427,12428,12429,12430,12431,12432
12433,12434,12435,12436,12437,12438,12439,12440,12441,12442,12443,12444
12445,12446,12447,12448,12449,12450,12451,12452,12453,12454,12455,12456
12457,12458,12459,12460,12461,12462,12463,12464,12465,12466,12467,12468
12469,12470,12471,12472,12473,12474,12475,12476,12477,12478,12479,12480
12481,12482,12483,12484,12485,12486,12487,12488,12489,12490,12491,12492
12493,12494,12495,12496,12497,12498,12499,12500,12501,12502,12503,12504
12505,12506,12507,12508,12509,12510,12511,12512,12513,12514,12515,12516
12517,12518,12519,12520,12521,12522,12523,12524,12525,12526,12527,12528
12529,12530,12531,12532,12533,12534,12535,12536,12537,12538,12539,12540
12541,12542,12543,12544,12545,12546,12547,12548,12549,12550,12551,12552
12553,12554,12555,12556,12557,12558,12559,12560,12561,12562,12563,12564
12565,12566,12567,12568,12569,12570,12571,12572,12573,12574,12575,12576
12577,12578,12579,12580,12581,12582,12583,12584,12585,12586,12587,12588
12589,12590,12591,12592,12593,12594,12595,12596,12597,12598,12599,12600
12601,12602,12603,12604,12605,12606,12607,12608,12609,12610,12611,12612
12613,12614,12615,12616,12617,12618,12619,12620,12621,12622,12623,12624
12625,12626,12627,12628,12629,12630,12631,12632,12633,12634,12635,12636
12637,12638,12639,12640,12641,12642,12643,12644,12645,12646,12647,12648
12649,12650,12651,12652,12653,12654,12655,12656,12657,12658,12659,12660
12661,12662,12663,12664,12665,12666,12667,12668,12669,12670,12671,12672
12673,12674,12675,12676,12677,12678,12679,12680,12681,12682,12683,12684
12685,12686,12687,12688,12689,12690,12691,12692,12693,12694,12695,12696
12697,12698,12699,12700,12701,12702,12703,12704,12705,12706,12707,12708
12709,12710,12711,12712,12713,12714,12715,12716,12717,12718,12719,12720
12721,12722,12723,12724,12725,12726,12727,12728,12729,12730,12731,12732
12733,12734,12735,12736,12737,12738,12739,12740,12741,12742,12743,12744
12745,12746,12747,12748,12749,12750,12751,12752,12753,12754,12755,12756
12757,12758,12759,12760,12761,12762,12763,12764,12765,12766,12767,12768
12769,12770,12771,12772,12773,12774,12775,12776,12777,12778,12779,12780
12781,12782,12783,12784,12785,12786,12787,12788,12789,12790,12791,12792
12793,12794,12795,12796,12797,12798,12799,12800,12801,12802,12803,12804
12805,12806,12807,12808,12809,12810,12811,12812,12813,12814,12815,12816
12817,12818,12819,12820,12821,12822,12823,12824,12825,12826,12827,12828
12829,12830,12831,12832,12833,12834,12835,12836,12837,12838,12839,12840
12841,12842,12843,12844,12845,12846,12847,12848,12849,12850,12851,12852
12853,12854,12855,12856,12857,12858,12859,12860,12861,12862,12863,12864
12865,12866,12867,12868,12869,12870,12871,12872,12873,12874,12875,12876
12877,12878,12879,12880,12881,12882,12883,12884,12885,12886,12887,12888
12889,12890,12891,12892,12893,12894,12895,12896,12897,12898,12899,12900
12901,12902,12903,12904,12905,12906,12907,12908,12909,12910,12911,12912
12913,12914,12915,12916,12917,12918,12919,12920,12921,12922,12923,12924
12925,12926,12927,12928,12929,12930,12931,12932,12933,12934,12935,12936
12937,12938,12939,12940,12941,12942,12943,12944,12945,12946,12947,12948
12949,12950,12951,12952,12953,12954,12955,12956,12957,12958,12959,12960
12961,12962,12963,12964,12965,12966,12967,12968,12969,12970,12971,12972
12973,12974,12975,12976,12977,12978,12979,12980,12981,12982,12983,12984
12985,12986,12987,12988,12989,12990,12991,12992,12993,12994,12995,12996
12997,12998,12999,13000,13001,13002,13003,13004,13005,13006,13007,13008
13009,13010,13011,13012,13013,13014,13015,13016,13017,13018,13019,13020
13021,13022,13023,13024,13025,13026,13027,13028,13029,13030,13031,13032
13033,13034,13035,13036,13037,13038,13039,13040,13041,13042,13043,13044
13045,13046,13047,13048,13049,13050,13051,13052,13053,13054,13055,13056
13057,13058,13059,13060,13061,13062,13063,13064,13065,13066,13067,13068
13069,13070,13071,13072,13073,13074,13075,13076,13077,13078,13079,13080
13081,13082,13083,13084,13085,13086,13087,13088,13089,13090,13091,13092
13093,13094,13095,13096,13097,13098,13099,13100,13101,13102,13103,13104
13105,13106,13107,13108,13109,13110,13111,13112,13113,13114,13115,13116
13117,13118,13119,13120,13121,13122,13123,13124,13125,13126,13127,13128
13129,13130,13131,13132,13133,13134,13135,13136,13137,13138,13139,13140
13141,13142,13143,13144,13145,13146,13147,13148,13149,13150,13151,13152
13153,13154,13155,13156,13157,13158,13159,13160,13161,13162,13163,13164
13165,13166,13167,13168,13169,13170,13171,13172,13173,13174,13175,13176
13177,13178,13179,13180,13181,13182,13183,13184,13185,13186,13187,13188
13189,13190,13191,13192,13193,13194,13195,13196,13197,13198,13199,13200
13201,13202,13203,13204,13205,13206,13207,13208,13209,13210,13211,13212
13213,13214,13215,13216,13217,13218,13219,13220,13221,13222,13223,13224
13225,13226,13227,13228,13229,13230,13231,13232,13233,13234,13235,13236
13237,13238,13239,13240,13241,13242,13243,13244,13245,13246,13247,13248
13249,13250,13251,13252,13253,13254,13255,13256,13257,13258,13259,13260
13261,13262,13263,13264,13265,13266,13267,13268,13269,13270,13271,13272
13273,13274,13275,13276,13277,13278,13279,13280,13281,13282,13283,13284
13285,13286,13287,13288,13289,13290,13291,13292,13293,13294,13295,13296
13297,13298,13299,13300,13301,13302,13303,13304,13305,13306,13307,13308
13309,13310,13311,13312,13313,13314,13315,13316,13317,13318,13319,13320
13321,13322,13323,13324,13325,13326,13327,13328,13329,13330,13331,13332
13333,13334,13335,13336,13337,13338,13339,13340,13341,13342,13343,13344
13345,13346,13347,13348,13349,13350,13351,13352,13353,13354,13355,13356
13357,13358,13359,13360,13361,13362,13363,13364,13365,13366,13367,13368
13369,13370,13371,13372,13373,13374,13375,13376,13377,13378,13379,13380
13381,13382,13383,13384,13385,13386,13387,13388,13389,13390,13391,13392
13393,13394,13395,13396,13397,13398,13399,13400,13401,13402,13403,13404
13405,13406,13407,13408,13409,13410,13411,13412,13413,13414,13415,13416
13417,13418,13419,13420,13421,13422,13423,13424,13425,13426,13427,13428
13429,13430,13431,13432,13433,13434,13435,13436,13437,13438,13439,13440
13441,13442,13443,13444,13445,13446,13447,13448,13449,13450,13451,13452
13453,13454,13455,13456,13457,13458,13459,13460,13461,13462,13463,13464
13465,13466,13467,13468,13469,13470,13471,13472,13473,13474,13475,13476
13477,13478,13479,13480,13481,13482,13483,13484,13485,13486,13487,13488
13489,13490,13491,13492,13493,13494,13495,13496,13497,13498,13499,13500
13501,13502,13503,13504,13505,13506,13507,13508,13509,13510,13511,13512
13513,13514,13515,13516,13517,13518,13519,13520,13521,13522,13523,13524
13525,13526,13527,13528,13529,13530,13531,13532,13533,13534,13535,13536
13537,13538,13539,13540,13541,13542,13543,13544,13545,13546,13547,13548
13549,13550,13551,13552,13553,13554,13555,13556,13557,13558,13559,13560
13561,13562,13563,13564,13565,13566,13567,13568,13569,13570,13571,13572
13573,13574,13575,13576,13577,13578,13579,13580,13581,13582,13583,13584
13585,13586,13587,13588,13589,13590,13591,13592,13593,13594,13595,13596
13597,13598,13599,13600,13601,13602,13603,13604,13605,13606,13607,13608
13609,13610,13611,13612,13613,13614,13615,13616,13617,13618,13619,13620
13621,13622,13623,13624,13625,13626,13627,13628,13629,13630,13631,13632
13633,13634,13635,13636,13637,13638,13639,13640,13641,13642,13643,13644
13645,13646,13647,13648,13649,13650,13651,13652,13653,13654,13655,13656
13657,13658,13659,13660,13661,13662,13663,13664,13665,13666,13667,13668
13669,13670,13671,13672,13673,13674,13675,13676,13677,13678,13679,13680
13681,13682,13683,13684,13685,13686,13687,13688,13689,13690,13691,13692
13693,13694,13695,13696,13697,13698,13699,13700,13701,13702,13703,13704
13705,13706,13707,13708,13709,13710,13711,13712,13713,13714,13715,13716
13717,13718,13719,13720,13721,13722,13723,13724,13725,13726,13727,13728
13729,13730,13731,13732,13733,13734,13735,13736,13737,13738,13739,13740
13741,13742,13743,13744,13745,13746,13747,13748,13749,13750,13751,13752
13753,13754,13755,13756,13757,13758,13759,13760,13761,13762,13763,13764
13765,13766,13767,13768,13769,13770,13771,13772,13773,13774,13775,13776
13777,13778,13779,13780,13781,13782,13783,13784,13785,13786,13787,13788
13789,13790,13791,13792,13793,13794,13795,13796,13797,13798,13799,13800
13801,13802,13803,13804,13805,13806,13807,13808,13809,13810,13811,13812
13813,13814,13815,13816,13817,13818,13819,13820,13821,13822,13823,13824
13825,13826,13827,13828,13829,13830,13831,13832,13833,13834,13835,13836
13837,13838,13839,13840,13841,13842,13843,13844,13845,13846,13847,13848
13849,13850,13851,13852,13853,13854,13855,13856,13857,13858,13859,13860
13861,13862,13863,13864,13865,13866,13867,13868,13869,13870,13871,13872
13873,13874,13875,13876,13877,13878,13879,13880,13881,13882,13883,13884
13885,13886,13887,13888,13889,13890,13891,13892,13893,13894,13895,13896
13897,13898,13899,13900,13901,13902,13903,13904,13905,13906,13907,13908
13909,13910,13911,13912,13913,13914,13915,13916,13917,13918,13919,13920
13921,13922,13923,13924,13925,13926,13927,13928,13929,13930,13931,13932
13933,13934,13935,13936,13937,13938,13939,13940,13941,13942,13943,13944
13945,13946,13947,13948,13949,13950,13951,13952,13953,13954,13955,13956
13957,13958,13959,13960,13961,13962,13963,13964,13965,13966,13967,13968
13969,13970,13971,13972,13973,13974,13975,13976,13977,13978,13979,13980
13981,13982,13983,13984,13985,13986,13987,13988,13989,13990,13991,13992
13993,13994,13995,13996,13997,13998,13999,14000,14001,14002,14003,14004
14005,14006,14007,14008,14009,14010,14011,14012,14013,14014,14015,14016
14017,14018,14019,14020,14021,14022,14023,14024,14025,14026,14027,14028
14029,14030,14031,14032,14033,14034,14035,14036,14037,14038,14039,14040
14041,14042,14043,14044,14045,14046,14047,14048,14049,14050,14051,14052
14053,14054,14055,14056,14057,14058,14059,14060,14061,14062,14063,14064
14065,14066,14067,14068,14069,14070,14071,14072,14073,14074,14075,14076
14077,14078,14079,14080,14081,14082,14083,14084,14085,14086,14087,14088
14089,14090,14091,14092,14093,14094,14095,14096,14097,14098,14099,14100
14101,14102,14103,14104,14105,14106,14107,14108,14109,14110,14111,14112
14113,14114,14115,14116,14117,14118,14119,14120,14121,14122,14123,14124
14125,14126,14127,14128,14129,14130,14131,14132,14133,14134,14135,14136
14137,14138,14139,14140,14141,14142,14143,14144,14145,14146,14147,14148
14149,14150,14151,14152,14153,14154,14155,14156,14157,14158,14159,14160
14161,14162,14163,14164,14165,14166,14167,14168,14169,14170,14171,14172
14173,14174,14175,14176,14177,14178,14179,14180,14181,14182,14183,14184
14185,14186,14187,14188,14189,14190,14191,14192,14193,14194,14195,14196
14197,14198,14199,14200,14201,14202,14203,14204,14205,14206,14207,14208
14209,14210,14211,14212,14213,14214,14215,14216,14217,14218,14219,14220
14221,14222,14223,14224,14225,14226,14227,14228,14229,14230,14231,14232
14233,14234,14235,14236,14237,14238,14239,14240,14241,14242,14243,14244
14245,14246,14247,14248,14249,14250,14251,14252,14253,14254,14255,14256
14257,14258,14259,14260,14261,14262,14263,14264,14265,14266,14267,14268
14269,14270,14271,14272,14273,14274,14275,14276,14277,14278,14279,14280
14281,14282,14283,14284,14285,14286,14287,14288,14289,14290,14291,14292
14293,14294,14295,14296,14297,14298,14299,14300,14301,14302,14303,14304
14305,14306,14307,14308,14309,14310,14311,14312,14313,14314,14315,14316
14317,14318,14319,14320,14321,14322,14323,14324,14325,14326,14327,14328
14329,14330,14331,14332,14333,14334,14335,14336,14337,14338,14339,14340
14341,14342,14343,14344,14345,14346,14347,14348,14349,14350,14351,14352
14353,14354,14355,14356,14357,14358,14359,14360,14361,14362,14363,14364
14365,14366,14367,14368,14369,14370,14371,14372,14373,14374,14375,14376
14377,14378,14379,14380,14381,14382,14383,14384,14385,14386,14387,14388
14389,14390,14391,14392,14393,14394,14395,14396,14397,14398,14399,14400
14401,14402,14403,14404,14405,14406,14407,14408,14409,14410,14411,14412
14413,14414,14415,14416,14417,14418,14419,14420,14421,14422,14423,14424
14425,14426,14427,14428,14429,14430,14431,14432,14433,14434,14435,14436
14437,14438,14439,14440,14441,14442,14443,14444,14445,14446,14447,14448
14449,14450,14451,14452,14453,14454,14455,14456,14457,14458,14459,14460
14461,14462,14463,14464,14465,14466,14467,14468,14469,14470,14471,14472
14473,14474,14475,14476,14477,14478,14479,14480,14481,14482,14483,14484
14485,14486,14487,14488,14489,14490,14491,14492,14493,14494,14495,14496
14497,14498,14499,14500,14501,14502,14503,14504,14505,14506,14507,14508
14509,14510,14511,14512,14513,14514,14515,14516,14517,14518,14519,14520
14521,14522,14523,14524,14525,14526,14527,14528,14529,14530,14531,14532
14533,14534,14535,14536,14537,14538,14539,14540,14541,14542,14543,14544
14545,14546,14547,14548,14549,14550,14551,14552,14553,14554,14555,14556
14557,14558,14559,14560,14561,14562,14563,14564,14565,14566,14567,14568
14569,14570,14571,14572,14573,14574,14575,14576,14577,14578,14579,14580
14581,14582,14583,14584,14585,14586,14587,14588,14589,14590,14591,14592
14593,14594,14595,14596,14597,14598,14599,14600,14601,14602,14603,14604
14605,14606,14607,14608,14609,14610,14611,14612,14613,14614,14615,14616
14617,14618,14619,14620,14621,14622,14623,14624,14625,14626,14627,14628
14629,14630,14631,14632,14633,14634,14635,14636,14637,14638,14639,14640
14641,14642,14643,14644,14645,14646,14647,14648,14649,14650,14651,14652
14653,14654,14655,14656,14657,14658,14659,14660,14661,14662,14663,14664
14665,14666,14667,14668,14669,14670,14671,14672,14673,14674,14675,14676
14677,14678,14679,14680,14681,14682,14683,14684,14685,14686,14687,14688
14689,14690,14691,14692,14693,14694,14695,14696,14697,14698,14699,14700
14701,14702,14703,14704,14705,14706,14707,14708,14709,14710,14711,14712
14713,14714,14715,14716,14717,14718,14719,14720,14721,14722,14723,14724
14725,14726,14727,14728,14729,14730,14731,14732,14733,14734,14735,14736
14737,14738,14739,14740,14741,14742,14743,14744,14745,14746,14747,14748
14749,14750,14751,14752,14753,14754,14755,14756,14757,14758,14759,14760
14761,14762,14763,14764,14765,14766,14767,14768,14769,14770,14771,14772
14773,14774,14775,14776,14777,14778,14779,14780,14781,14782,14783,14784
14785,14786,14787,14788,14789,14790,14791,14792,14793,14794,14795,14796
14797,14798,14799,14800,14801,14802,14803,14804,14805,14806,14807,14808
14809,14810,14811,14812,14813,14814,14815,14816,14817,14818,14819,14820
14821,14822,14823,14824,14825,14826,14827,14828,14829,14830,14831,14832
14833,14834,14835,14836,14837,14838,14839,14840,14841,14842,14843,14844
14845,14846,14847,14848,14849,14850,14851,14852,14853,14854,14855,14856
14857,14858,14859,14860,14861,14862,14863,14864,14865,14866,14867,14868
14869,14870,14871,14872,14873,14874,14875,14876,14877,14878,14879,14880
14881,14882,14883,14884,14885,14886,14887,14888,14889,14890,14891,14892
14893,14894,14895,14896,14897,14898,14899,14900,14901,14902,14903,14904
14905,14906,14907,14908,14909,14910,14911,14912,14913,14914,14915,14916
14917,14918,14919,14920,14921,14922,14923,14924,14925,14926,14927,14928
14929,14930,14931,14932,14933,14934,14935,14936,14937,14938,14939,14940
14941,14942,14943,14944,14945,14946,14947,14948,14949,14950,14951,14952
14953,14954,14955,14956,14957,14958,14959,14960,14961,14962,14963,14964
14965,14966,14967,14968,14969,14970,14971,14972,14973,14974,14975,14976
14977,14978,14979,14980,14981,14982,14983,14984,14985,14986,14987,14988
14989,14990,14991,14992,14993,14994,14995,14996,14997,14998,14999,15000
15001,15002,15003,15004,15005,15006,15007,15008,15009,15010,15011,15012
15013,15014,15015,15016,15017,15018,15019,15020,15021,15022,15023,15024
15025,15026,15027,15028,15029,15030,15031,15032,15033,15034,15035,15036
15037,15038,15039,15040,15041,15042,15043,15044,15045,15046,15047,15048
15049,15050,15051,15052,15053,15054,15055,15056,15057,15058,15059,15060
15061,15062,15063,15064,15065,15066,15067,15068,15069,15070,15071,15072
15073,15074,15075,15076,15077,15078,15079,15080,15081,15082,15083,15084
15085,15086,15087,15088,15089,15090,15091,15092,15093,15094,15095,15096
15097,15098,15099,15100,15101,15102,15103,15104,15105,15106,15107,15108
15109,15110,15111,15112,15113,15114,15115,15116,15117,15118,15119,15120
15121,15122,15123,15124,15125,15126,15127,15128,15129,15130,15131,15132
15133,15134,15135,15136,15137,15138,15139,15140,15141,15142,15143,15144
15145,15146,15147,15148,15149,15150,15151,15152,15153,15154,15155,15156
15157,15158,15159,15160,15161,15162,15163,15164,15165,15166,15167,15168
15169,15170,15171,15172,15173,15174,15175,15176,15177,15178,15179,15180
15181,15182,15183,15184,15185,15186,15187,15188,15189,15190,15191,15192
15193,15194,15195,15196,15197,15198,15199,15200,15201,15202,15203,15204
15205,15206,15207,15208,15209,15210,15211,15212,15213,15214,15215,15216
15217,15218,15219,15220,15221,15222,15223,15224,15225,15226,15227,15228
15229,15230,15231,15232,15233,15234,15235,15236,15237,15238,15239,15240
15241,15242,15243,15244,15245,15246,15247,15248,15249,15250,15251,15252
15253,15254,15255,15256,15257,15258,15259,15260,15261,15262,15263,15264
15265,15266,15267,15268,15269,15270,15271,15272,15273,15274,15275,15276
15277,15278,15279,15280,15281,15282,15283,15284,15285,15286,15287,15288
15289,15290,15291,15292,15293,15294,15295,15296,15297,15298,15299,15300
15301,15302,15303,15304,15305,15306,15307,15308,15309,15310,15311,15312
15313,15314,15315,15316,15317,15318,15319,15320,15321,15322,15323,15324
15325,15326,15327,15328,15329,15330,15331,15332,15333,15334,15335,15336
15337,15338,15339,15340,15341,15342,15343,15344,15345,15346,15347,15348
15349,15350,15351,15352,15353,15354,15355,15356,15357,15358,15359,15360
15361,15362,15363,15364,15365,15366,15367,15368,15369,15370,15371,15372
15373,15374,15375,15376,15377,15378,15379,15380,15381,15382,15383,15384
15385,15386,15387,15388,15389,15390,15391,15392,15393,15394,15395,15396
15397,15398,15399,15400,15401,15402,15403,15404,15405,15406,15407,15408
15409,15410,15411,15412,15413,15414,15415,15416,15417,15418,15419,15420
15421,15422,15423,15424,15425,15426,15427,15428,15429,15430,15431,15432
15433,15434,15435,15436,15437,15438,15439,15440,15441,15442,15443,15444
15445,15446,15447,15448,15449,15450,15451,15452,15453,15454,15455,15456
15457,15458,15459,15460,15461,15462,15463,15464,15465,15466,15467,15468
15469,15470,15471,15472,15473,15474,15475,15476,15477,15478,15479,15480
15481,15482,15483,15484,15485,15486,15487,15488,15489,15490,15491,15492
15493,15494,15495,15496,15497,15498,15499,15500,15501,15502,15503,15504
15505,15506,15507,15508,15509,15510,15511,15512,15513,15514,15515,15516
15517,15518,15519,15520,15521,15522,15523,15524,15525,15526,15527,15528
15529,15530,15531,15532,15533,15534,15535,15536,15537,15538,15539,15540
15541,15542,15543,15544,15545,15546,15547,15548,15549,15550,15551,15552
15553,15554,15555,15556,15557,15558,15559,15560,15561,15562,15563,15564
15565,15566,15567,15568,15569,15570,15571,15572,15573,15574,15575,15576
15577,15578,15579,15580,15581,15582,15583,15584,15585,15586,15587,15588
15589,15590,15591,15592,15593,15594,15595,15596,15597,15598,15599,15600
15601,15602,15603,15604,15605,15606,15607,15608,15609,15610,15611,15612
15613,15614,15615,15616,15617,15618,15619,15620,15621,15622,15623,15624
15625,15626,15627,15628,15629,15630,15631,15632,15633,15634,15635,15636
15637,15638,15639,15640,15641,15642,15643,15644,15645,15646,15647,15648
15649,15650,15651,15652,15653,15654,15655,15656,15657,15658,15659,15660
15661,15662,15663,15664,15665,15666,15667,15668,15669,15670,15671,15672
15673,15674,15675,15676,15677,15678,15679,15680,15681,15682,15683,15684
15685,15686,15687,15688,15689,15690,15691,15692,15693,15694,15695,15696
15697,15698,15699,15700,15701,15702,15703,15704,15705,15706,15707,15708
15709,15710,15711,15712,15713,15714,15715,15716,15717,15718,15719,15720
15721,15722,15723,15724,15725,15726,15727,15728,15729,15730,15731,15732
15733,15734,15735,15736,15737,15738,15739,15740,15741,15742,15743,15744
15745,15746,15747,15748,15749,15750,15751,15752,15753,15754,15755,15756
15757,15758,15759,15760,15761,15762,15763,15764,15765,15766,15767,15768
15769,15770,15771,15772,15773,15774,15775,15776,15777,15778,15779,15780
15781,15782,15783,15784,15785,15786,15787,15788,15789,15790,15791,15792
15793,15794,15795,15796,15797,15798,15799,15800,15801,15802,15803,15804
15805,15806,15807,15808,15809,15810,15811,15812,15813,15814,15815,15816
15817,15818,15819,15820,15821,15822,15823,15824,15825,15826,15827,15828
15829,15830,15831,15832,15833,15834,15835,15836,15837,15838,15839,15840
15841,15842,15843,15844,15845,15846,15847,15848,15849,15850,15851,15852
15853,15854,15855,15856,15857,15858,15859,15860,15861,15862,15863,15864
15865,15866,15867,15868,15869,15870,15871,15872,15873,15874,15875,15876
15877,15878,15879,15880,15881,15882,15883,15884,15885,15886,15887,15888
15889,15890,15891,15892,15893,15894,15895,15896,15897,15898,15899,15900
15901,15902,15903,15904,15905,15906,15907,15908,15909,15910,15911,15912
15913,15914,15915,15916,15917,15918,15919,15920,15921,15922,15923,15924
15925,15926,15927,15928,15929,15930,15931,15932,15933,15934,15935,15936
15937,15938,15939,15940,15941,15942,15943,15944,15945,15946,15947,15948
15949,15950,15951,15952,15953,15954,15955,15956,15957,15958,15959,15960
15961,15962,15963,15964,15965,15966,15967,15968,15969,15970,15971,15972
15973,15974,15975,15976,15977,15978,15979,15980,15981,15982,15983,15984
15985,15986,15987,15988,15989,15990,15991,15992,15993,15994,15995,15996
15997,15998,15999,16000,16001,16002,16003,16004,16005,16006,16007,16008
16009,16010,16011,16012,16013,16014,16015,16016,16017,16018,16019,16020
16021,16022,16023,16024,16025,16026,16027,16028,16029,16030,16031,16032
16033,16034,16035,16036,16037,16038,16039,16040,16041,16042,16043,16044
16045,16046,16047,16048,16049,16050,16051,16052,16053,16054,16055,16056
16057,16058,16059,16060,16061,16062,16063,16064,16065,16066,16067,16068
16069,16070,16071,16072,16073,16074,16075,16076,16077,16078,16079,16080
16081,16082,16083,16084,16085,16086,16087,16088,16089,16090,16091,16092
16093,16094,16095,16096,16097,16098,16099,16100,16101,16102,16103,16104
16105,16106,16107,16108,16109,16110,16111,16112,16113,16114,16115,16116
16117,16118,16119,16120,16121,16122,16123,16124,16125,16126,16127,16128
16129,16130,16131,16132,16133,16134,16135,16136,16137,16138,16139,16140
16141,16142,16143,16144,16145,16146,16147,16148,16149,16150,16151,16152
16153,16154,16155,16156,16157,16158,16159,16160,16161,16162,16163,16164
16165,16166,16167,16168,16169,16170,16171,16172,16173,16174,16175,16176
16177,16178,16179,16180,16181,16182,16183,16184,16185,16186,16187,16188
16189,16190,16191,16192,16193,16194,16195,16196,16197,16198,16199,16200
16201,16202,16203,16204,16205,16206,16207,16208,16209,16210,16211,16212
16213,16214,16215,16216,16217,16218,16219,16220,16221,16222,16223,16224
16225,16226,16227,16228,16229,16230,16231,16232,16233,16234,16235,16236
16237,16238,16239,16240,16241,16242,16243,16244,16245,16246,16247,16248
16249,16250,16251,16252,16253,16254,16255,16256,16257,16258,16259,16260
16261,16262,16263,16264,16265,16266,16267,16268,16269,16270,16271,16272
16273,16274,16275,16276,16277,16278,16279,16280,16281,16282,16283,16284
16285,16286,16287,16288,16289,16290,16291,16292,16293,16294,16295,16296
16297,16298,16299,16300,16301,16302,16303,16304,16305,16306,16307,16308
16309,16310,16311,16312,16313,16314,16315,16316,16317,16318,16319,16320
16321,16322,16323,16324,16325,16326,16327,16328,16329,16330,16331,16332
16333,16334,16335,16336,16337,16338,16339,16340,16341,16342,16343,16344
16345,16346,16347,16348,16349,16350,16351,16352,16353,16354,16355,16356
16357,16358,16359,16360,16361,16362,16363,16364,16365,16366,16367,16368
16369,16370,16371,16372,16373,16374,16375,16376,16377,16378,16379,16380
16381,16382,16383,16384,16385,16386,16387,16388,16389,16390,16391,16392
16393,16394,16395,16396,16397,16398,16399,16400,16401,16402,16403,16404
16405,16406,16407,16408,16409,16410,16411,16412,16413,16414,16415,16416
16417,16418,16419,16420,16421,16422,16423,16424,16425,16426,16427,16428
16429,16430,16431,16432,16433,16434,16435,16436,16437,16438,16439,16440
16441,16442,16443,16444,16445,16446,16447,16448,16449,16450,16451,16452
16453,16454,16455,16456,16457,16458,16459,16460,16461,16462,16463,16464
16465,16466,16467,16468,16469,16470,16471,16472,16473,16474,16475,16476
16477,16478,16479,16480,16481,16482,16483,16484,16485,16486,16487,16488
16489,16490,16491,16492,16493,16494,16495,16496,16497,16498,16499,16500
16501,16502,16503,16504,16505,16506,16507,16508,16509,16510,16511,16512
16513,16514,16515,16516,16517,16518,16519,16520,16521,16522,16523,16524
16525,16526,16527,16528,16529,16530,16531,16532,16533,16534,16535,16536
16537,16538,16539,16540,16541,16542,16543,16544,16545,16546,16547,16548
16549,16550,16551,16552,16553,16554,16555,16556,16557,16558,16559,16560
16561,16562,16563,16564,16565,16566,16567,16568,16569,16570,16571,16572
16573,16574,16575,16576,16577,16578,16579,16580,16581,16582,16583,16584
16585,16586,16587,16588,16589,16590,16591,16592,16593,16594,16595,16596
16597,16598,16599,16600,16601,16602,16603,16604,16605,16606,16607,16608
16609,16610,16611,16612,16613,16614,16615,16616,16617,16618,16619,16620
16621,16622,16623,16624,16625,16626,16627,16628,16629,16630,16631,16632
16633,16634,16635,16636,16637,16638,16639,16640,16641,16642,16643,16644
16645,16646,16647,16648,16649,16650,16651,16652,16653,16654,16655,16656
16657,16658,16659,16660,16661,16662,16663,16664,16665,16666,16667,16668
16669,16670,16671,16672,16673,16674,16675,16676,16677,16678,16679,16680
16681,16682,16683,16684,16685,16686,16687,16688,16689,16690,16691,16692
16693,16694,16695,16696,16697,16698,16699,16700,16701,16702,16703,16704
16705,16706,16707,16708,16709,16710,16711,16712,16713,16714,16715,16716
16717,16718,16719,16720,16721,16722,16723,16724,16725,16726,16727,16728
16729,16730,16731,16732,16733,16734,16735,16736,16737,16738,16739,16740
16741,16742,16743,16744,16745,16746,16747,16748,16749,16750,16751,16752
16753,16754,16755,16756,16757,16758,16759,16760,16761,16762,16763,16764
16765,16766,16767,16768,16769,16770,16771,16772,16773,16774,16775,16776
16777,16778,16779,16780,16781,16782,16783,16784,16785,16786,16787,16788
16789,16790,16791,16792,16793,16794,16795,16796,16797,16798,16799,16800
16801,16802,16803,16804,16805,16806,16807,16808,16809,16810,16811,16812
16813,16814,16815,16816,16817,16818,16819,16820,16821,16822,16823,16824
16825,16826,16827,16828,16829,16830,16831,16832,16833,16834,16835,16836
16837,16838,16839,16840,16841,16842,16843,16844,16845,16846,16847,16848
16849,16850,16851,16852,16853,16854,16855,16856,16857,16858,16859,16860
16861,16862,16863,16864,16865,16866,16867,16868,16869,16870,16871,16872
16873,16874,16875,16876,16877,16878,16879,16880,16881,16882,16883,16884
16885,16886,16887,16888,16889,16890,16891,16892,16893,16894,16895,16896
16897,16898,16899,16900,16901,16902,16903,16904,16905,16906,16907,16908
16909,16910,16911,16912,16913,16914,16915,16916,16917,16918,16919,16920
16921,16922,16923,16924,16925,16926,16927,16928,16929,16930,16931,16932
16933,16934,16935,16936,16937,16938,16939,16940,16941,16942,16943,16944
16945,16946,16947,16948,16949,16950,16951,16952,16953,16954,16955,16956
16957,16958,16959,16960,16961,16962,16963,16964,16965,16966,16967,16968
16969,16970,16971,16972,16973,16974,16975,16976,16977,16978,16979,16980
16981,16982,16983,16984,16985,16986,16987,16988,16989,16990,16991,16992
16993,16994,16995,16996,16997,16998,16999,17000,17001,17002,17003,17004
17005,17006,17007,17008,17009,17010,17011,17012,17013,17014,17015,17016
17017,17018,17019,17020,17021,17022,17023,17024,17025,17026,17027,17028
17029,17030,17031,17032,17033,17034,17035,17036,17037,17038,17039,17040
17041,17042,17043,17044,17045,17046,17047,17048,17049,17050,17051,17052
17053,17054,17055,17056,17057,17058,17059,17060,17061,17062,17063,17064
17065,17066,17067,17068,17069,17070,17071,17072,17073,17074,17075,17076
17077,17078,17079,17080,17081,17082,17083,17084,17085,17086,17087,17088
17089,17090,17091,17092,17093,17094,17095,17096,17097,17098,17099,17100
17101,17102,17103,17104,17105,17106,17107,17108,17109,17110,17111,17112
17113,17114,17115,17116,17117,17118,17119,17120,17121,17122,17123,17124
17125,17126,17127,17128,17129,17130,17131,17132,17133,17134,17135,17136
17137,17138,17139,17140,17141,17142,17143,17144,17145,17146,17147,17148
17149,17150,17151,17152,17153,17154,17155,17156,17157,17158,17159,17160
17161,17162,17163,17164,17165,17166,17167,17168,17169,17170,17171,17172
17173,17174,17175,17176,17177,17178,17179,17180,17181,17182,17183,17184
17185,17186,17187,17188,17189,17190,17191,17192,17193,17194,17195,17196
17197,17198,17199,17200,17201,17202,17203,17204,17205,17206,17207,17208
17209,17210,17211,17212,17213,17214,17215,17216,17217,17218,17219,17220
17221,17222,17223,17224,17225,17226,17227,17228,17229,17230,17231,17232
17233,17234,17235,17236,17237,17238,17239,17240,17241,17242,17243,17244
17245,17246,17247,17248,17249,17250,17251,17252,17253,17254,17255,17256
17257,17258,17259,17260,17261,17262,17263,17264,17265,17266,17267,17268
17269,17270,17271,17272,17273,17274,17275,17276,17277,17278,17279,17280
17281,17282,17283,17284,17285,17286,17287,17288,17289,17290,17291,17292
17293,17294,17295,17296,17297,17298,17299,17300,17301,17302,17303,17304
17305,17306,17307,17308,17309,17310,17311,17312,17313,17314,17315,17316
17317,17318,17319,17320,17321,17322,17323,17324,17325,17326,17327,17328
17329,17330,17331,17332,17333,17334,17335,17336,17337,17338,17339,17340
17341,17342,17343,17344,17345,17346,17347,17348,17349,17350,17351,17352
17353,17354,17355,17356,17357,17358,17359,17360,17361,17362,17363,17364
17365,17366,17367,17368,17369,17370,17371,17372,17373,17374,17375,17376
17377,17378,17379,17380,17381,17382,17383,17384,17385,17386,17387,17388
17389,17390,17391,17392,17393,17394,17395,17396,17397,17398,17399,17400
17401,17402,17403,17404,17405,17406,17407,17408,17409,17410,17411,17412
17413,17414,17415,17416,17417,17418,17419,17420,17421,17422,17423,17424
17425,17426,17427,17428,17429,17430,17431,17432,17433,17434,17435,17436
17437,17438,17439,17440,17441,17442,17443,17444,17445,17446,17447,17448
17449,17450,17451,17452,17453,17454,17455,17456,17457,17458,17459,17460
17461,17462,17463,17464,17465,17466,17467,17468,17469,17470,17471,17472
17473,17474,17475,17476,17477,17478,17479,17480,17481,17482,17483,17484
17485,17486,17487,17488,17489,17490,17491,17492,17493,17494,17495,17496
17497,17498,17499,17500,17501,17502,17503,17504,17505,17506,17507,17508
17509,17510,17511,17512,17513,17514,17515,17516,17517,17518,17519,17520
17521,17522,17523,17524,17525,17526,17527,17528,17529,17530,17531,17532
17533,17534,17535,17536,17537,17538,17539,17540,17541,17542,17543,17544
17545,17546,17547,17548,17549,17550,17551,17552,17553,17554,17555,17556
17557,17558,17559,17560,17561,17562,17563,17564,17565,17566,17567,17568
17569,17570,17571,17572,17573,17574,17575,17576,17577,17578,17579,17580
17581,17582,17583,17584,17585,17586,17587,17588,17589,17590,17591,17592
17593,17594,17595,17596,17597,17598,17599,17600,17601,17602,17603,17604
17605,17606,17607,17608,17609,17610,17611,17612,17613,17614,17615,17616
17617,17618,17619,17620,17621,17622,17623,17624,17625,17626,17627,17628
17629,17630,17631,17632,17633,17634,17635,17636,17637,17638,17639,17640
17641,17642,17643,17644,17645,17646,17647,17648,17649,17650,17651,17652
17653,17654,17655,17656,17657,17658,17659,17660,17661,17662,17663,17664
17665,17666,17667,17668,17669,17670,17671,17672,17673,17674,17675,17676
17677,17678,17679,17680,17681,17682,17683,17684,17685,17686,17687,17688
17689,17690,17691,17692,17693,17694,17695,17696,17697,17698,17699,17700
17701,17702,17703,17704,17705,17706,17707,17708,17709,17710,17711,17712
17713,17714,17715,17716,17717,17718,17719,17720,17721,17722,17723,17724
17725,17726,17727,17728,17729,17730,17731,17732,17733,17734,17735,17736
17737,17738,17739,17740,17741,17742,17743,17744,17745,17746,17747,17748
17749,17750,17751,17752,17753,17754,17755,17756,17757,17758,17759,17760
17761,17762,17763,17764,17765,17766,17767,17768,17769,17770,17771,17772
17773,17774,17775,17776,17777,17778,17779,17780,17781,17782,17783,17784
17785,17786,17787,17788,17789,17790,17791,17792,17793,17794,17795,17796
17797,17798,17799,17800,17801,17802,17803,17804,17805,17806,17807,17808
17809,17810,17811,17812,17813,17814,17815,17816,17817,17818,17819,17820
17821,17822,17823,17824,17825,17826,17827,17828,17829,17830,17831,17832
17833,17834,17835,17836,17837,17838,17839,17840,17841,17842,17843,17844
17845,17846,17847,17848,17849,17850,17851,17852,17853,17854,17855,17856
17857,17858,17859,17860,17861,17862,17863,17864,17865,17866,17867,17868
17869,17870,17871,17872,17873,17874,17875,17876,17877,17878,17879,17880
17881,17882,17883,17884,17885,17886,17887,17888,17889,17890,17891,17892
17893,17894,17895,17896,17897,17898,17899,17900,17901,17902,17903,17904
17905,17906,17907,17908,17909,17910,17911,17912,17913,17914,17915,17916
17917,17918,17919,17920,17921,17922,17923,17924,17925,17926,17927,17928
17929,17930,17931,17932,17933,17934,17935,17936,17937,17938,17939,17940
17941,17942,17943,17944,17945,17946,17947,17948,17949,17950,17951,17952
17953,17954,17955,17956,17957,17958,17959,17960,17961,17962,17963,17964
17965,17966,17967,17968,17969,17970,17971,17972,17973,17974,17975,17976
17977,17978,17979,17980,17981,17982,17983,17984,17985,17986,17987,17988
17989,17990,17991,17992,17993,17994,17995,17996,17997,17998,17999,18000
18001,18002,18003,18004,18005,18006,18007,18008,18009,18010,18011,18012
18013,18014,18015,18016,18017,18018,18019,18020,18021,18022,18023,18024
18025,18026,18027,18028,18029,18030,18031,18032,18033,18034,18035,18036
18037,18038,18039,18040,18041,18042,18043,18044,18045,18046,18047,18048
18049,18050,18051,18052,18053,18054,18055,18056,18057,18058,18059,18060
18061,18062,18063,18064,18065,18066,18067,18068,18069,18070,18071,18072
18073,18074,18075,18076,18077,18078,18079,18080,18081,18082,18083,18084
18085,18086,18087,18088,18089,18090,18091,18092,18093,18094,18095,18096
18097,18098,18099,18100,18101,18102,18103,18104,18105,18106,18107,18108
18109,18110,18111,18112,18113,18114,18115,18116,18117,18118,18119,18120
18121,18122,18123,18124,18125,18126,18127,18128,18129,18130,18131,18132
18133,18134,18135,18136,18137,18138,18139,18140,18141,18142,18143,18144
18145,18146,18147,18148,18149,18150,18151,18152,18153,18154,18155,18156
18157,18158,18159,18160,18161,18162,18163,18164,18165,18166,18167,18168
18169,18170,18171,18172,18173,18174,18175,18176,18177,18178,18179,18180
18181,18182,18183,18184,18185,18186,18187,18188,18189,18190,18191,18192
18193,18194,18195,18196,18197,18198,18199,18200,18201,18202,18203,18204
18205,18206,18207,18208,18209,18210,18211,18212,18213,18214,18215,18216
18217,18218,18219,18220,18221,18222,18223,18224,18225,18226,18227,18228
18229,18230,18231,18232,18233,18234,18235,18236,18237,18238,18239,18240
18241,18242,18243,18244,18245,18246,18247,18248,18249,18250,18251,18252
18253,18254,18255,18256,18257,18258,18259,18260,18261,18262,18263,18264
18265,18266,18267,18268,18269,18270,18271,18272,18273,18274,18275,18276
18277,18278,18279,18280,18281,18282,18283,18284,18285,18286,18287,18288
18289,18290,18291,18292,18293,18294,18295,18296,18297,18298,18299,18300
18301,18302,18303,18304,18305,18306,18307,18308,18309,18310,18311,18312
18313,18314,18315,18316,18317,18318,18319,18320,18321,18322,18323,18324
18325,18326,18327,18328,18329,18330,18331,18332,18333,18334,18335,18336
18337,18338,18339,18340,18341,18342,18343,18344,18345,18346,18347,18348
18349,18350,18351,18352,18353,18354,18355,18356,18357,18358,18359,18360
18361,18362,18363,18364,18365,18366,18367,18368,18369,18370,18371,18372
18373,18374,18375,18376,18377,18378,18379,18380,18381,18382,18383,18384
18385,18386,18387,18388,18389,18390,18391,18392,18393,18394,18395,18396
18397,18398,18399,18400,18401,18402,18403,18404,18405,18406,18407,18408
18409,18410,18411,18412,18413,18414,18415,18416,18417,18418,18419,18420
18421,18422,18423,18424,18425,18426,18427,18428,18429,18430,18431,18432
18433,18434,18435,18436,18437,18438,18439,18440,18441,18442,18443,18444
18445,18446,18447,18448,18449,18450,18451,18452,18453,18454,18455,18456
18457,18458,18459,18460,18461,18462,18463,18464,18465,18466,18467,18468
18469,18470,18471,18472,18473,18474,18475,18476,18477,18478,18479,18480
18481,18482,18483,18484,18485,18486,18487,18488,18489,18490,18491,18492
18493,18494,18495,18496,18497,18498,18499,18500,18501,18502,18503,18504
18505,18506,18507,18508,18509,18510,18511,18512,18513,18514,18515,18516
18517,18518,18519,18520,18521,18522,18523,18524,18525,18526,18527,18528
18529,18530,18531,18532,18533,18534,18535,18536,18537,18538,18539,18540
18541,18542,18543,18544,18545,18546,18547,18548,18549,18550,18551,18552
18553,18554,18555,18556,18557,18558,18559,18560,18561,18562,18563,18564
18565,18566,18567,18568,18569,18570,18571,18572,18573,18574,18575,18576
18577,18578,18579,18580,18581,18582,18583,18584,18585,18586,18587,18588
18589,18590,18591,18592,18593,18594,18595,18596,18597,18598,18599,18600
18601,18602,18603,18604,18605,18606,18607,18608,18609,18610,18611,18612
18613,18614,18615,18616,18617,18618,18619,18620,18621,18622,18623,18624
18625,18626,18627,18628,18629,18630,18631,18632,18633,18634,18635,18636
18637,18638,18639,18640,18641,18642,18643,18644,18645,18646,18647,18648
18649,18650,18651,18652,18653,18654,18655,18656,18657,18658,18659,18660
18661,18662,18663,18664,18665,18666,18667,18668,18669,18670,18671,18672
18673,18674,18675,18676,18677,18678,18679,18680,18681,18682,18683,18684
18685,18686,18687,18688,18689,18690,18691,18692,18693,18694,18695,18696
18697,18698,18699,18700,18701,18702,18703,18704,18705,18706,18707,18708
18709,18710,18711,18712,18713,18714,18715,18716,18717,18718,18719,18720
18721,18722,18723,18724,18725,18726,18727,18728,18729,18730,18731,18732
18733,18734,18735,18736,18737,18738,18739,18740,18741,18742,18743,18744
18745,18746,18747,18748,18749,18750,18751,18752,18753,18754,18755,18756
18757,18758,18759,18760,18761,18762,18763,18764,18765,18766,18767,18768
18769,18770,18771,18772,18773,18774,18775,18776,18777,18778,18779,18780
18781,18782,18783,18784,18785,18786,18787,18788,18789,18790,18791,18792
18793,18794,18795,18796,18797,18798,18799,18800,18801,18802,18803,18804
18805,18806,18807,18808,18809,18810,18811,18812,18813,18814,18815,18816
18817,18818,18819,18820,18821,18822,18823,18824,18825,18826,18827,18828
18829,18830,18831,18832,18833,18834,18835,18836,18837,18838,18839,18840
18841,18842,18843,18844,18845,18846,18847,18848,18849,18850,18851,18852
18853,18854,18855,18856,18857,18858,18859,18860,18861,18862,18863,18864
18865,18866,18867,18868,18869,18870,18871,18872,18873,18874,18875,18876
18877,18878,18879,18880,18881,18882,18883,18884,18885,18886,18887,18888
18889,18890,18891,18892,18893,18894,18895,18896,18897,18898,18899,18900
18901,18902,18903,18904,18905,18906,18907,18908,18909,18910,18911,18912
18913,18914,18915,18916,18917,18918,18919,18920,18921,18922,18923,18924
18925,18926,18927,18928,18929,18930,18931,18932,18933,18934,18935,18936
18937,18938,18939,18940,18941,18942,18943,18944,18945,18946,18947,18948
18949,18950,18951,18952,18953,18954,18955,18956,18957,18958,18959,18960
18961,18962,18963,18964,18965,18966,18967,18968,18969,18970,18971,18972
18973,18974,18975,18976,18977,18978,18979,18980,18981,18982,18983,18984
18985,18986,18987,18988,18989,18990,18991,18992,18993,18994,18995,18996
18997,18998,18999,19000,19001,19002,19003,19004,19005,19006,19007,19008
19009,19010,19011,19012,19013,19014,19015,19016,19017,19018,19019,19020
19021,19022,19023,19024,19025,19026,19027,19028,19029,19030,19031,19032
19033,19034,19035,19036,19037,19038,19039,19040,19041,19042,19043,19044
19045,19046,19047,19048,19049,19050,19051,19052,19053,19054,19055,19056
19057,19058,19059,19060,19061,19062,19063,19064,19065,19066,19067,19068
19069,19070,19071,19072,19073,19074,19075,19076,19077,19078,19079,19080
19081,19082,19083,19084,19085,19086,19087,19088,19089,19090,19091,19092
19093,19094,19095,19096,19097,19098,19099,19100,19101,19102,19103,19104
19105,19106,19107,19108,19109,19110,19111,19112,19113,19114,19115,19116
19117,19118,19119,19120,19121,19122,19123,19124,19125,19126,19127,19128
19129,19130,19131,19132,19133,19134,19135,19136,19137,19138,19139,19140
19141,19142,19143,19144,19145,19146,19147,19148,19149,19150,19151,19152
19153,19154,19155,19156,19157,19158,19159,19160,19161,19162,19163,19164
19165,19166,19167,19168,19169,19170,19171,19172,19173,19174,19175,19176
19177,19178,19179,19180,19181,19182,19183,19184,19185,19186,19187,19188
19189,19190,19191,19192,19193,19194,19195,19196,19197,19198,19199,19200
19201,19202,19203,19204,19205,19206,19207,19208,19209,19210,19211,19212
19213,19214,19215,19216,19217,19218,19219,19220,19221,19222,19223,19224
19225,19226,19227,19228,19229,19230,19231,19232,19233,19234,19235,19236
19237,19238,19239,19240,19241,19242,19243,19244,19245,19246,19247,19248
19249,19250,19251,19252,19253,19254,19255,19256,19257,19258,19259,19260
19261,19262,19263,19264,19265,19266,19267,19268,19269,19270,19271,19272
19273,19274,19275,19276,19277,19278,19279,19280,19281,19282,19283,19284
19285,19286,19287,19288,19289,19290,19291,19292,19293,19294,19295,19296
19297,19298,19299,19300,19301,19302,19303,19304,19305,19306,19307,19308
19309,19310,19311,19312,19313,19314,19315,19316,19317,19318,19319,19320
19321,19322,19323,19324,19325,19326,19327,19328,19329,19330,19331,19332
19333,19334,19335,19336,19337,19338,19339,19340,19341,19342,19343,19344
19345,19346,19347,19348,19349,19350,19351,19352,19353,19354,19355,19356
19357,19358,19359,19360,19361,19362,19363,19364,19365,19366,19367,19368
19369,19370,19371,19372,19373,19374,19375,19376,19377,19378,19379,19380
19381,19382,19383,19384,19385,19386,19387,19388,19389,19390,19391,19392
19393,19394,19395,19396,19397,19398,19399,19400,19401,19402,19403,19404
19405,19406,19407,19408,19409,19410,19411,19412,19413,19414,19415,19416
19417,19418,19419,19420,19421,19422,19423,19424,19425,19426,19427,19428
19429,19430,19431,19432,19433,19434,19435,19436,19437,19438,19439,19440
19441,19442,19443,19444,19445,19446,19447,19448,19449,19450,19451,19452
19453,19454,19455,19456,19457,19458,19459,19460,19461,19462,19463,19464
19465,19466,19467,19468,19469,19470,19471,19472,19473,19474,19475,19476
19477,19478,19479,19480,19481,19482,19483,19484,19485,19486,19487,19488
19489,19490,19491,19492,19493,19494,19495,19496,19497,19498,19499,19500
19501,19502,19503,19504,19505,19506,19507,19508,19509,19510,19511,19512
19513,19514,19515,19516,19517,19518,19519,19520,19521,19522,19523,19524
19525,19526,19527,19528,19529,19530,19531,19532,19533,19534,19535,19536
19537,19538,19539,19540,19541,19542,19543,19544,19545,19546,19547,19548
19549,19550,19551,19552,19553,19554,19555,19556,19557,19558,19559,19560
19561,19562,19563,19564,19565,19566,19567,19568,19569,19570,19571,19572
19573,19574,19575,19576,19577,19578,19579,19580,19581,19582,19583,19584
19585,19586,19587,19588,19589,19590,19591,19592,19593,19594,19595,19596
19597,19598,19599,19600,19601,19602,19603,19604,19605,19606,19607,19608
19609,19610,19611,19612,19613,19614,19615,19616,19617,19618,19619,19620
19621,19622,19623,19624,19625,19626,19627,19628,19629,19630,19631,19632
19633,19634,19635,19636,19637,19638,19639,19640,19641,19642,19643,19644
19645,19646,19647,19648,19649,19650,19651,19652,19653,19654,19655,19656
19657,19658,19659,19660,19661,19662,19663,19664,19665,19666,19667,19668
19669,19670,19671,19672,19673,19674,19675,19676,19677,19678,19679,19680
19681,19682,19683,19684,19685,19686,19687,19688,19689,19690,19691,19692
19693,19694,19695,19696,19697,19698,19699,19700,19701,19702,19703,19704
19705,19706,19707,19708,19709,19710,19711,19712,19713,19714,19715,19716
19717,19718,19719,19720,19721,19722,19723,19724,19725,19726,19727,19728
19729,19730,19731,19732,19733,19734,19735,19736,19737,19738,19739,19740
19741,19742,19743,19744,19745,19746,19747,19748,19749,19750,19751,19752
19753,19754,19755,19756,19757,19758,19759,19760,19761,19762,19763,19764
19765,19766,19767,19768,19769,19770,19771,19772,19773,19774,19775,19776
19777,19778,19779,19780,19781,19782,19783,19784,19785,19786,19787,19788
19789,19790,19791,19792,19793,19794,19795,19796,19797,19798,19799,19800
19801,19802,19803,19804,19805,19806,19807,19808,19809,19810,19811,19812
19813,19814,19815,19816,19817,19818,19819,19820,19821,19822,19823,19824
19825,19826,19827,19828,19829,19830,19831,19832,19833,19834,19835,19836
19837,19838,19839,19840,19841,19842,19843,19844,19845,19846,19847,19848
19849,19850,19851,19852,19853,19854,19855,19856,19857,19858,19859,19860
19861,19862,19863,19864,19865,19866,19867,19868,19869,19870,19871,19872
19873,19874,19875,19876,19877,19878,19879,19880,19881,19882,19883,19884
19885,19886,19887,19888,19889,19890,19891,19892,19893,19894,19895,19896
19897,19898,19899,19900,19901,19902,19903,19904,19905,19906,19907,19908
19909,19910,19911,19912,19913,19914,19915,19916,19917,19918,19919,19920
19921,19922,19923,19924,19925,19926,19927,19928,19929,19930,19931,19932
19933,19934,19935,19936,19937,19938,19939,19940,19941,19942,19943,19944
19945,19946,19947,19948,19949,19950,19951,19952,19953,19954,19955,19956
19957,19958,19959,19960,19961,19962,19963,19964,19965,19966,19967,19968
19969,19970,19971,19972,19973,19974,19975,19976,19977,19978,19979,19980
19981,19982,19983,19984,19985,19986,19987,19988,19989,19990,19991,19992
19993,19994,19995,19996,19997,19998,19999,20000,20001,20002,20003,20004
20005,20006,20007,20008,20009,20010,20011,20012,20013,20014,20015,20016
20017,20018,20019,20020,20021,20022,20023,20024,20025,20026,20027,20028
20029,20030,20031,20032,20033,20034,20035,20036,20037,20038,20039,20040
20041,20042,20043,20044,20045,20046,20047,20048,20049,20050,20051,20052
20053,20054,20055,20056,20057,20058,20059,20060,20061,20062,20063,20064
20065,20066,20067,20068,20069,20070,20071,20072,20073,20074,20075,20076
20077,20078,20079,20080,20081,20082,20083,20084,20085,20086,20087,20088
20089,20090,20091,20092,20093,20094,20095,20096,20097,20098,20099,20100
20101,20102,20103,20104,20105,20106,20107,20108,20109,20110,20111,20112
20113,20114,20115,20116,20117,20118,20119,20120,20121,20122,20123,20124
20125,20126,20127,20128,20129,20130,20131,20132,20133,20134,20135,20136
20137,20138,20139,20140,20141,20142,20143,20144,20145,20146,20147,20148
20149,20150,20151,20152,20153,20154,20155,20156,20157,20158,20159,20160
20161,20162,20163,20164,20165,20166,20167,20168,20169,20170,20171,20172
20173,20174,20175,20176,20177,20178,20179,20180,20181,20182,20183,20184
20185,20186,20187,20188,20189,20190,20191,20192,20193,20194,20195,20196
20197,20198,20199,20200,20201,20202,20203,20204,20205,20206,20207,20208
20209,20210,20211,20212,20213,20214,20215,20216,20217,20218,20219,20220
20221,20222,20223,20224,20225,20226,20227,20228,20229,20230,20231,20232
20233,20234,20235,20236,20237,20238,20239,20240,20241,20242,20243,20244
20245,20246,20247,20248,20249,20250,20251,20252,20253,20254,20255,20256
20257,20258,20259,20260,20261,20262,20263,20264,20265,20266,20267,20268
20269,20270,20271,20272,20273,20274,20275,20276,20277,20278,20279,20280
20281,20282,20283,20284,20285,20286,20287,20288,20289,20290,20291,20292
20293,20294,20295,20296,20297,20298,20299,20300,20301,20302,20303,20304
20305,20306,20307,20308,20309,20310,20311,20312,20313,20314,20315,20316
20317,20318,20319,20320,20321,20322,20323,20324,20325,20326,20327,20328
20329,20330,20331,20332,20333,20334,20335,20336,20337,20338,20339,20340
20341,20342,20343,20344,20345,20346,20347,20348,20349,20350,20351,20352
20353,20354,20355,20356,20357,20358,20359,20360,20361,20362,20363,20364
20365,20366,20367,20368,20369,20370,20371,20372,20373,20374,20375,20376
20377,20378,20379,20380,20381,20382,20383,20384,20385,20386,20387,20388
20389,20390,20391,20392,20393,20394,20395,20396,20397,20398,20399,20400
20401,20402,20403,20404,20405,20406,20407,20408,20409,20410,20411,20412
20413,20414,20415,20416,20417,20418,20419,20420,20421,20422,20423,20424
20425,20426,20427,20428,20429,20430,20431,20432,20433,20434,20435,20436
20437,20438,20439,20440,20441,20442,20443,20444,20445,20446,20447,20448
20449,20450,20451,20452,20453,20454,20455,20456,20457,20458,20459,20460
20461,20462,20463,20464,20465,20466,20467,20468,20469,20470,20471,20472
20473,20474,20475,20476,20477,20478,20479,20480,20481,20482,20483,20484
20485,20486,20487,20488,20489,20490,20491,20492,20493,20494,20495,20496
20497,20498,20499,20500,20501,20502,20503,20504,20505,20506,20507,20508
20509,20510,20511,20512,20513,20514,20515,20516,20517,20518,20519,20520
20521,20522,20523,20524,20525,20526,20527,20528,20529,20530,20531,20532
20533,20534,20535,20536,20537,20538,20539,20540,20541,20542,20543,20544
20545,20546,20547,20548,20549,20550,20551,20552,20553,20554,20555,20556
20557,20558,20559,20560,20561,20562,20563,20564,20565,20566,20567,20568
20569,20570,20571,20572,20573,20574,20575,20576,20577,20578,20579,20580
20581,20582,20583,20584,20585,20586,20587,20588,20589,20590,20591,20592
20593,20594,20595,20596,20597,20598,20599,20600,20601,20602,20603,20604
20605,20606,20607,20608,20609,20610,20611,20612,20613,20614,20615,20616
20617,20618,20619,20620,20621,20622,20623,20624,20625,20626,20627,20628
20629,20630,20631,20632,20633,20634,20635,20636,20637,20638,20639,20640
20641,20642,20643,20644,20645,20646,20647,20648,20649,20650,20651,20652
20653,20654,20655,20656,20657,20658,20659,20660,20661,20662,20663,20664
20665,20666,20667,20668,20669,20670,20671,20672,20673,20674,20675,20676
20677,20678,20679,20680,20681,20682,20683,20684,20685,20686,20687,20688
20689,20690,20691,20692,20693,20694,20695,20696,20697,20698,20699,20700
20701,20702,20703,20704,20705,20706,20707,20708,20709,20710,20711,20712
20713,20714,20715,20716,20717,20718,20719,20720,20721,20722,20723,20724
20725,20726,20727,20728,20729,20730,20731,20732,20733,20734,20735,20736
20737,20738,20739,20740,20741,20742,20743,20744,20745,20746,20747,20748
20749,20750,20751,20752,20753,20754,20755,20756,20757,20758,20759,20760
20761,20762,20763,20764,20765,20766,20767,20768,20769,20770,20771,20772
20773,20774,20775,20776,20777,20778,20779,20780,20781,20782,20783,20784
20785,20786,20787,20788,20789,20790,20791,20792,20793,20794,20795,20796
20797,20798,20799,20800,20801,20802,20803,20804,20805,20806,20807,20808
20809,20810,20811,20812,20813,20814,20815,20816,20817,20818,20819,20820
20821,20822,20823,20824,20825,20826,20827,20828,20829,20830,20831,20832
20833,20834,20835,20836,20837,20838,20839,20840,20841,20842,20843,20844
20845,20846,20847,20848,20849,20850,20851,20852,20853,20854,20855,20856
20857,20858,20859,20860,20861,20862,20863,20864,20865,20866,20867,20868
20869,20870,20871,20872,20873,20874,20875,20876,20877,20878,20879,20880
20881,20882,20883,20884,20885,20886,20887,20888,20889,20890,20891,20892
20893,20894,20895,20896,20897,20898,20899,20900,20901,20902,20903,20904
20905,20906,20907,20908,20909,20910,20911,20912,20913,20914,20915,20916
20917,20918,20919,20920,20921,20922,20923,20924,20925,20926,20927,20928
20929,20930,20931,20932,20933,20934,20935,20936,20937,20938,20939,20940
20941,20942,20943,20944,20945,20946,20947,20948,20949,20950,20951,20952
20953,20954,20955,20956,20957,20958,20959,20960,20961,20962,20963,20964
20965,20966,20967,20968,20969,20970,20971,20972,20973,20974,20975,20976
20977,20978,20979,20980,20981,20982,20983,20984,20985,20986,20987,20988
20989,20990,20991,20992,20993,20994,20995,20996,20997,20998,20999,21000
21001,21002,21003,21004,21005,21006,21007,21008,21009,21010,21011,21012
21013,21014,21015,21016,21017,21018,21019,21020,21021,21022,21023,21024
21025,21026,21027,21028,21029,21030,21031,21032,21033,21034,21035,21036
21037,21038,21039,21040,21041,21042,21043,21044,21045,21046,21047,21048
21049,21050,21051,21052,21053,21054,21055,21056,21057,21058,21059,21060
21061,21062,21063,21064,21065,21066,21067,21068,21069,21070,21071,21072
21073,21074,21075,21076,21077,21078,21079,21080,21081,21082,21083,21084
21085,21086,21087,21088,21089,21090,21091,21092,21093,21094,21095,21096
21097,21098,21099,21100,21101,21102,21103,21104,21105,21106,21107,21108
21109,21110,21111,21112,21113,21114,21115,21116,21117,21118,21119,21120
21121,21122,21123,21124,21125,21126,21127,21128,21129,21130,21131,21132
21133,21134,21135,21136,21137,21138,21139,21140,21141,21142,21143,21144
21145,21146,21147,21148,21149,21150,21151,21152,21153,21154,21155,21156
21157,21158,21159,21160,21161,21162,21163,21164,21165,21166,21167,21168
21169,21170,21171,21172,21173,21174,21175,21176,21177,21178,21179,21180
21181,21182,21183,21184,21185,21186,21187,21188,21189,21190,21191,21192
21193,21194,21195,21196,21197,21198,21199,21200,21201,21202,21203,21204
21205,21206,21207,21208,21209,21210,21211,21212,21213,21214,21215,21216
21217,21218,21219,21220,21221,21222,21223,21224,21225,21226,21227,21228
21229,21230,21231,21232,21233,21234,21235,21236,21237,21238,21239,21240
21241,21242,21243,21244,21245,21246,21247,21248,21249,21250,21251,21252
21253,21254,21255,21256,21257,21258,21259,21260,21261,21262,21263,21264
21265,21266,21267,21268,21269,21270,21271,21272,21273,21274,21275,21276
21277,21278,21279,21280,21281,21282,21283,21284,21285,21286,21287,21288
21289,21290,21291,21292,21293,21294,21295,21296,21297,21298,21299,21300
21301,21302,21303,21304,21305,21306,21307,21308,21309,21310,21311,21312
21313,21314,21315,21316,21317,21318,21319,21320,21321,21322,21323,21324
21325,21326,21327,21328,21329,21330,21331,21332,21333,21334,21335,21336
21337,21338,21339,21340,21341,21342,21343,21344,21345,21346,21347,21348
21349,21350,21351,21352,21353,21354,21355,21356,21357,21358,21359,21360
21361,21362,21363,21364,21365,21366,21367,21368,21369,21370,21371,21372
21373,21374,21375,21376,21377,21378,21379,21380,21381,21382,21383,21384
21385,21386,21387,21388,21389,21390,21391,21392,21393,21394,21395,21396
21397,21398,21399,21400,21401,21402,21403,21404,21405,21406,21407,21408
21409,21410,21411,21412,21413,21414,21415,21416,21417,21418,21419,21420
21421,21422,21423,21424,21425,21426,21427,21428,21429,21430,21431,21432
21433,21434,21435,21436,21437,21438,21439,21440,21441,21442,21443,21444
21445,21446,21447,21448,21449,21450,21451,21452,21453,21454,21455,21456
21457,21458,21459,21460,21461,21462,21463,21464,21465,21466,21467,21468
21469,21470,21471,21472,21473,21474,21475,21476,21477,21478,21479,21480
21481,21482,21483,21484,21485,21486,21487,21488,21489,21490,21491,21492
21493,21494,21495,21496,21497,21498,21499,21500,21501,21502,21503,21504
21505,21506,21507,21508,21509,21510,21511,21512,21513,21514,21515,21516
21517,21518,21519,21520,21521,21522,21523,21524,21525,21526,21527,21528
21529,21530,21531,21532,21533,21534,21535,21536,21537,21538,21539,21540
21541,21542,21543,21544,21545,21546,21547,21548,21549,21550,21551,21552
21553,21554,21555,21556,21557,21558,21559,21560,21561,21562,21563,21564
21565,21566,21567,21568,21569,21570,21571,21572,21573,21574,21575,21576
21577,21578,21579,21580,21581,21582,21583,21584,21585,21586,21587,21588
21589,21590,21591,21592,21593,21594,21595,21596,21597,21598,21599,21600
21601,21602,21603,21604,21605,21606,21607,21608,21609,21610,21611,21612
21613,21614,21615,21616,21617,21618,21619,21620,21621,21622,21623,21624
21625,21626,21627,21628,21629,21630,21631,21632,21633,21634,21635,21636
21637,21638,21639,21640,21641,21642,21643,21644,21645,21646,21647,21648
21649,21650,21651,21652,21653,21654,21655,21656,21657,21658,21659,21660
21661,21662,21663,21664,21665,21666,21667,21668,21669,21670,21671,21672
21673,21674,21675,21676,21677,21678,21679,21680,21681,21682,21683,21684
21685,21686,21687,21688,21689,21690,21691,21692,21693,21694,21695,21696
21697,21698,21699,21700,21701,21702,21703,21704,21705,21706,21707,21708
21709,21710,21711,21712,21713,21714,21715,21716,21717,21718,21719,21720
21721,21722,21723,21724,21725,21726,21727,21728,21729,21730,21731,21732
21733,21734,21735,21736,21737,21738,21739,21740,21741,21742,21743,21744
21745,21746,21747,21748,21749,21750,21751,21752,21753,21754,21755,21756
21757,21758,21759,21760,21761,21762,21763,21764,21765,21766,21767,21768
21769,21770,21771,21772,21773,21774,21775,21776,21777,21778,21779,21780
21781,21782,21783,21784,21785,21786,21787,21788,21789,21790,21791,21792
21793,21794,21795,21796,21797,21798,21799,21800,21801,21802,21803,21804
21805,21806,21807,21808,21809,21810,21811,21812,21813,21814,21815,21816
21817,21818,21819,21820,21821,21822,21823,21824,21825,21826,21827,21828
21829,21830,21831,21832,21833,21834,21835,21836,21837,21838,21839,21840
21841,21842,21843,21844,21845,21846,21847,21848,21849,21850,21851,21852
21853,21854,21855,21856,21857,21858,21859,21860,21861,21862,21863,21864
21865,21866,21867,21868,21869,21870,21871,21872,21873,21874,21875,21876
21877,21878,21879,21880,21881,21882,21883,21884,21885,21886,21887,21888
21889,21890,21891,21892,21893,21894,21895,21896,21897,21898,21899,21900
21901,21902,21903,21904,21905,21906,21907,21908,21909,21910,21911,21912
21913,21914,21915,21916,21917,21918,21919,21920,21921,21922,21923,21924
21925,21926,21927,21928,21929,21930,21931,21932,21933,21934,21935,21936
21937,21938,21939,21940,21941,21942,21943,21944,21945,21946,21947,21948
21949,21950,21951,21952,21953,21954,21955,21956,21957,21958,21959,21960
21961,21962,21963,21964,21965,21966,21967,21968,21969,21970,21971,21972
21973,21974,21975,21976,21977,21978,21979,21980,21981,21982,21983,21984
21985,21986,21987,21988,21989,21990,21991,21992,21993,21994,21995,21996
21997,21998,21999,22000,22001,22002,22003,22004,22005,22006,22007,22008
22009,22010,22011,22012,22013,22014,22015,22016,22017,22018,22019,22020
22021,22022,22023,22024,22025,22026,22027,22028,22029,22030,22031,22032
22033,22034,22035,22036,22037,22038,22039,22040,22041,22042,22043,22044
22045,22046,22047,22048,22049,22050,22051,22052,22053,22054,22055,22056
22057,22058,22059,22060,22061,22062,22063,22064,22065,22066,22067,22068
22069,22070,22071,22072,22073,22074,22075,22076,22077,22078,22079,22080
22081,22082,22083,22084,22085,22086,22087,22088,22089,22090,22091,22092
22093,22094,22095,22096,22097,22098,22099,22100,22101,22102,22103,22104
22105,22106,22107,22108,22109,22110,22111,22112,22113,22114,22115,22116
22117,22118,22119,22120,22121,22122,22123,22124,22125,22126,22127,22128
22129,22130,22131,22132,22133,22134,22135,22136,22137,22138,22139,22140
22141,22142,22143,22144,22145,22146,22147,22148,22149,22150,22151,22152
22153,22154,22155,22156,22157,22158,22159,22160,22161,22162,22163,22164
22165,22166,22167,22168,22169,22170,22171,22172,22173,22174,22175,22176
22177,22178,22179,22180,22181,22182,22183,22184,22185,22186,22187,22188
22189,22190,22191,22192,22193,22194,22195,22196,22197,22198,22199,22200
22201,22202,22203,22204,22205,22206,22207,22208,22209,22210,22211,22212
22213,22214,22215,22216,22217,22218,22219,22220,22221,22222,22223,22224
22225,22226,22227,22228,22229,22230,22231,22232,22233,22234,22235,22236
22237,22238,22239,22240,22241,22242,22243,22244,22245,22246,22247,22248
22249,22250,22251,22252,22253,22254,22255,22256,22257,22258,22259,22260
22261,22262,22263,22264,22265,22266,22267,22268,22269,22270,22271,22272
22273,22274,22275,22276,22277,22278,22279,22280,22281,22282,22283,22284
22285,22286,22287,22288,22289,22290,22291,22292,22293,22294,22295,22296
22297,22298,22299,22300,22301,22302,22303,22304,22305,22306,22307,22308
22309,22310,22311,22312,22313,22314,22315,22316,22317,22318,22319,22320
22321,22322,22323,22324,22325,22326,22327,22328,22329,22330,22331,22332
22333,22334,22335,22336,22337,22338,22339,22340,22341,22342,22343,22344
22345,22346,22347,22348,22349,22350,22351,22352,22353,22354,22355,22356
22357,22358,22359,22360,22361,22362,22363,22364,22365,22366,22367,22368
22369,22370,22371,22372,22373,22374,22375,22376,22377,22378,22379,22380
22381,22382,22383,22384,22385,22386,22387,22388,22389,22390,22391,22392
22393,22394,22395,22396,22397,22398,22399,22400,22401,22402,22403,22404
22405,22406,22407,22408,22409,22410,22411,22412,22413,22414,22415,22416
22417,22418,22419,22420,22421,22422,22423,22424,22425,22426,22427,22428
22429,22430,22431,22432,22433,22434,22435,22436,22437,22438,22439,22440
22441,22442,22443,22444,22445,22446,22447,22448,22449,22450,22451,22452
22453,22454,22455,22456,22457,22458,22459,22460,22461,22462,22463,22464
22465,22466,22467,22468,22469,22470,22471,22472,22473,22474,22475,22476
22477,22478,22479,22480,22481,22482,22483,22484,22485,22486,22487,22488
22489,22490,22491,22492,22493,22494,22495,22496,22497,22498,22499,22500
22501,22502,22503,22504,22505,22506,22507,22508,22509,22510,22511,22512
22513,22514,22515,22516,22517,22518,22519,22520,22521,22522,22523,22524
22525,22526,22527,22528,22529,22530,22531,22532,22533,22534,22535,22536
22537,22538,22539,22540,22541,22542,22543,22544,22545,22546,22547,22548
22549,22550,22551,22552,22553,22554,22555,22556,22557,22558,22559,22560
22561,22562,22563,22564,22565,22566,22567,22568,22569,22570,22571,22572
22573,22574,22575,22576,22577,22578,22579,22580,22581,22582,22583,22584
22585,22586,22587,22588,22589,22590,22591,22592,22593,22594,22595,22596
22597,22598,22599,22600,22601,22602,22603,22604,22605,22606,22607,22608
22609,22610,22611,22612,22613,22614,22615,22616,22617,22618,22619,22620
22621,22622,22623,22624,22625,22626,22627,22628,22629,22630,22631,22632
22633,22634,22635,22636,22637,22638,22639,22640,22641,22642,22643,22644
22645,22646,22647,22648,22649,22650,22651,22652,22653,22654,22655,22656
22657,22658,22659,22660,22661,22662,22663,22664,22665,22666,22667,22668
22669,22670,22671,22672,22673,22674,22675,22676,22677,22678,22679,22680
22681,22682,22683,22684,22685,22686,22687,22688,22689,22690,22691,22692
22693,22694,22695,22696,22697,22698,22699,22700,22701,22702,22703,22704
22705,22706,22707,22708,22709,22710,22711,22712,22713,22714,22715,22716
22717,22718,22719,22720,22721,22722,22723,22724,22725,22726,22727,22728
22729,22730,22731,22732,22733,22734,22735,22736,22737,22738,22739,22740
22741,22742,22743,22744,22745,22746,22747,22748,22749,22750,22751,22752
22753,22754,22755,22756,22757,22758,22759,22760,22761,22762,22763,22764
22765,22766,22767,22768,22769,22770,22771,22772,22773,22774,22775,22776
22777,22778,22779,22780,22781,22782,22783,22784,22785,22786,22787,22788
22789,22790,22791,22792,22793,22794,22795,22796,22797,22798,22799,22800
22801,22802,22803,22804,22805,22806,22807,22808,22809,22810,22811,22812
22813,22814,22815,22816,22817,22818,22819,22820,22821,22822,22823,22824
22825,22826,22827,22828,22829,22830,22831,22832,22833,22834,22835,22836
22837,22838,22839,22840,22841,22842,22843,22844,22845,22846,22847,22848
22849,22850,22851,22852,22853,22854,22855,22856,22857,22858,22859,22860
22861,22862,22863,22864,22865,22866,22867,22868,22869,22870,22871,22872
22873,22874,22875,22876,22877,22878,22879,22880,22881,22882,22883,22884
22885,22886,22887,22888,22889,22890,22891,22892,22893,22894,22895,22896
22897,22898,22899,22900,22901,22902,22903,22904,22905,22906,22907,22908
22909,22910,22911,22912,22913,22914,22915,22916,22917,22918,22919,22920
22921,22922,22923,22924,22925,22926,22927,22928,22929,22930,22931,22932
22933,22934,22935,22936,22937,22938,22939,22940,22941,22942,22943,22944
22945,22946,22947,22948,22949,22950,22951,22952,22953,22954,22955,22956
22957,22958,22959,22960,22961,22962,22963,22964,22965,22966,22967,22968
22969,22970,22971,22972,22973,22974,22975,22976,22977,22978,22979,22980
22981,22982,22983,22984,22985,22986,22987,22988,22989,22990,22991,22992
22993,22994,22995,22996,22997,22998,22999,23000,23001,23002,23003,23004
23005,23006,23007,23008,23009,23010,23011,23012,23013,23014,23015,23016
23017,23018,23019,23020,23021,23022,23023,23024,23025,23026,23027,23028
23029,23030,23031,23032,23033,23034,23035,23036,23037,23038,23039,23040
23041,23042,23043,23044,23045,23046,23047,23048,23049,23050,23051,23052
23053,23054,23055,23056,23057,23058,23059,23060,23061,23062,23063,23064
23065,23066,23067,23068,23069,23070,23071,23072,23073,23074,23075,23076
23077,23078,23079,23080,23081,23082,23083,23084,23085,23086,23087,23088
23089,23090,23091,23092,23093,23094,23095,23096,23097,23098,23099,23100
23101,23102,23103,23104,23105,23106,23107,23108,23109,23110,23111,23112
23113,23114,23115,23116,23117,23118,23119,23120,23121,23122,23123,23124
23125,23126,23127,23128,23129,23130,23131,23132,23133,23134,23135,23136
23137,23138,23139,23140,23141,23142,23143,23144,23145,23146,23147,23148
23149,23150,23151,23152,23153,23154,23155,23156,23157,23158,23159,23160
23161,23162,23163,23164,23165,23166,23167,23168,23169,23170,23171,23172
23173,23174,23175,23176,23177,23178,23179,23180,23181,23182,23183,23184
23185,23186,23187,23188,23189,23190,23191,23192,23193,23194,23195,23196
23197,23198,23199,23200,23201,23202,23203,23204,23205,23206,23207,23208
23209,23210,23211,23212,23213,23214,23215,23216,23217,23218,23219,23220
23221,23222,23223,23224,23225,23226,23227,23228,23229,23230,23231,23232
23233,23234,23235,23236,23237,23238,23239,23240,23241,23242,23243,23244
23245,23246,23247,23248,23249,23250,23251,23252,23253,23254,23255,23256
23257,23258,23259,23260,23261,23262,23263,23264,23265,23266,23267,23268
23269,23270,23271,23272,23273,23274,23275,23276,23277,23278,23279,23280
23281,23282,23283,23284,23285,23286,23287,23288,23289,23290,23291,23292
23293,23294,23295,23296,23297,23298,23299,23300,23301,23302,23303,23304
23305,23306,23307,23308,23309,23310,23311,23312,23313,23314,23315,23316
23317,23318,23319,23320,23321,23322,23323,23324,23325,23326,23327,23328
23329,23330,23331,23332,23333,23334,23335,23336,23337,23338,23339,23340
23341,23342,23343,23344,23345,23346,23347,23348,23349,23350,23351,23352
23353,23354,23355,23356,23357,23358,23359,23360,23361,23362,23363,23364
23365,23366,23367,23368,23369,23370,23371,23372,23373,23374,23375,23376
23377,23378,23379,23380,23381,23382,23383,23384,23385,23386,23387,23388
23389,23390,23391,23392,23393,23394,23395,23396,23397,23398,23399,23400
23401,23402,23403,23404,23405,23406,23407,23408,23409,23410,23411,23412
23413,23414,23415,23416,23417,23418,23419,23420,23421,23422,23423,23424
23425,23426,23427,23428,23429,23430,23431,23432,23433,23434,23435,23436
23437,23438,23439,23440,23441,23442,23443,23444,23445,23446,23447,23448
23449,23450,23451,23452,23453,23454,23455,23456,23457,23458,23459,23460
23461,23462,23463,23464,23465,23466,23467,23468,23469,23470,23471,23472
23473,23474,23475,23476,23477,23478,23479,23480,23481,23482,23483,23484
23485,23486,23487,23488,23489,23490,23491,23492,23493,23494,23495,23496
23497,23498,23499,23500,23501,23502,23503,23504,23505,23506,23507,23508
23509,23510,23511,23512,23513,23514,23515,23516,23517,23518,23519,23520
23521,23522,23523,23524,23525,23526,23527,23528,23529,23530,23531,23532
23533,23534,23535,23536,23537,23538,23539,23540,23541,23542,23543,23544
23545,23546,23547,23548,23549,23550,23551,23552,23553,23554,23555,23556
23557,23558,23559,23560,23561,23562,23563,23564,23565,23566,23567,23568
23569,23570,23571,23572,23573,23574,23575,23576,23577,23578,23579,23580
23581,23582,23583,23584,23585,23586,23587,23588,23589,23590,23591,23592
23593,23594,23595,23596,23597,23598,23599,23600,23601,23602,23603,23604
23605,23606,23607,23608,23609,23610,23611,23612,23613,23614,23615,23616
23617,23618,23619,23620,23621,23622,23623,23624,23625,23626,23627,23628
23629,23630,23631,23632,23633,23634,23635,23636,23637,23638,23639,23640
23641,23642,23643,23644,23645,23646,23647,23648,23649,23650,23651,23652
23653,23654,23655,23656,23657,23658,23659,23660,23661,23662,23663,23664
23665,23666,23667,23668,23669,23670,23671,23672,23673,23674,23675,23676
23677,23678,23679,23680,23681,23682,23683,23684,23685,23686,23687,23688
23689,23690,23691,23692,23693,23694,23695,23696,23697,23698,23699,23700
23701,23702,23703,23704,23705,23706,23707,23708,23709,23710,23711,23712
23713,23714,23715,23716,23717,23718,23719,23720,23721,23722,23723,23724
23725,23726,23727,23728,23729,23730,23731,23732,23733,23734,23735,23736
23737,23738,23739,23740,23741,23742,23743,23744,23745,23746,23747,23748
23749,23750,23751,23752,23753,23754,23755,23756,23757,23758,23759,23760
23761,23762,23763,23764,23765,23766,23767,23768,23769,23770,23771,23772
23773,23774,23775,23776,23777,23778,23779,23780,23781,23782,23783,23784
23785,23786,23787,23788,23789,23790,23791,23792,23793,23794,23795,23796
23797,23798,23799,23800,23801,23802,23803,23804,23805,23806,23807,23808
23809,23810,23811,23812,23813,23814,23815,23816,23817,23818,23819,23820
23821,23822,23823,23824,23825,23826,23827,23828,23829,23830,23831,23832
23833,23834,23835,23836,23837,23838,23839,23840,23841,23842,23843,23844
23845,23846,23847,23848,23849,23850,23851,23852,23853,23854,23855,23856
23857,23858,23859,23860,23861,23862,23863,23864,23865,23866,23867,23868
23869,23870,23871,23872,23873,23874,23875,23876,23877,23878,23879,23880
23881,23882,23883,23884,23885,23886,23887,23888,23889,23890,23891,23892
23893,23894,23895,23896,23897,23898,23899,23900,23901,23902,23903,23904
23905,23906,23907,23908,23909,23910,23911,23912,23913,23914,23915,23916
23917,23918,23919,23920,23921,23922,23923,23924,23925,23926,23927,23928
23929,23930,23931,23932,23933,23934,23935,23936,23937,23938,23939,23940
23941,23942,23943,23944,23945,23946,23947,23948,23949,23950,23951,23952
23953,23954,23955,23956,23957,23958,23959,23960,23961,23962,23963,23964
23965,23966,23967,23968,23969,23970,23971,23972,23973,23974,23975,23976
23977,23978,23979,23980,23981,23982,23983,23984,23985,23986,23987,23988
23989,23990,23991,23992,23993,23994,23995,23996,23997,23998,23999,24000
24001,24002,24003,24004,24005,24006,24007,24008,24009,24010,24011,24012
24013,24014,24015,24016,24017,24018,24019,24020,24021,24022,24023,24024
24025,24026,24027,24028,24029,24030,24031,24032,24033,24034,24035,24036
24037,24038,24039,24040,24041,24042,24043,24044,24045,24046,24047,24048
24049,24050,24051,24052,24053,24054,24055,24056,24057,24058,24059,24060
24061,24062,24063,24064,24065,24066,24067,24068,24069,24070,24071,24072
24073,24074,24075,24076,24077,24078,24079,24080,24081,24082,24083,24084
24085,24086,24087,24088,24089,24090,24091,24092,24093,24094,24095,24096
24097,24098,24099,24100,24101,24102,24103,24104,24105,24106,24107,24108
24109,24110,24111,24112,24113,24114,24115,24116,24117,24118,24119,24120
24121,24122,24123,24124,24125,24126,24127,24128,24129,24130,24131,24132
24133,24134,24135,24136,24137,24138,24139,24140,24141,24142,24143,24144
24145,24146,24147,24148,24149,24150,24151,24152,24153,24154,24155,24156
24157,24158,24159,24160,24161,24162,24163,24164,24165,24166,24167,24168
24169,24170,24171,24172,24173,24174,24175,24176,24177,24178,24179,24180
24181,24182,24183,24184,24185,24186,24187,24188,24189,24190,24191,24192
24193,24194,24195,24196,24197,24198,24199,24200,24201,24202,24203,24204
24205,24206,24207,24208,24209,24210,24211,24212,24213,24214,24215,24216
24217,24218,24219,24220,24221,24222,24223,24224,24225,24226,24227,24228
24229,24230,24231,24232,24233,24234,24235,24236,24237,24238,24239,24240
24241,24242,24243,24244,24245,24246,24247,24248,24249,24250,24251,24252
24253,24254,24255,24256,24257,24258,24259,24260,24261,24262,24263,24264
24265,24266,24267,24268,24269,24270,24271,24272,24273,24274,24275,24276
24277,24278,24279,24280,24281,24282,24283,24284,24285,24286,24287,24288
24289,24290,24291,24292,24293,24294,24295,24296,24297,24298,24299,24300
24301,24302,24303,24304,24305,24306,24307,24308,24309,24310,24311,24312
24313,24314,24315,24316,24317,24318,24319,24320,24321,24322,24323,24324
24325,24326,24327,24328,24329,24330,24331,24332,24333,24334,24335,24336
24337,24338,24339,24340,24341,24342,24343,24344,24345,24346,24347,24348
24349,24350,24351,24352,24353,24354,24355,24356,24357,24358,24359,24360
24361,24362,24363,24364,24365,24366,24367,24368,24369,24370,24371,24372
24373,24374,24375,24376,24377,24378,24379,24380,24381,24382,24383,24384
24385,24386,24387,24388,24389,24390,24391,24392,24393,24394,24395,24396
24397,24398,24399,24400,24401,24402,24403,24404,24405,24406,24407,24408
24409,24410,24411,24412,24413,24414,24415,24416,24417,24418,24419,24420
24421,24422,24423,24424,24425,24426,24427,24428,24429,24430,24431,24432
24433,24434,24435,24436,24437,24438,24439,24440,24441,24442,24443,24444
24445,24446,24447,24448,24449,24450,24451,24452,24453,24454,24455,24456
24457,24458,24459,24460,24461,24462,24463,24464,24465,24466,24467,24468
24469,24470,24471,24472,24473,24474,24475,24476,24477,24478,24479,24480
24481,24482,24483,24484,24485,24486,24487,24488,24489,24490,24491,24492
24493,24494,24495,24496,24497,24498,24499,24500,24501,24502,24503,24504
24505,24506,24507,24508,24509,24510,24511,24512,24513,24514,24515,24516
24517,24518,24519,24520,24521,24522,24523,24524,24525,24526,24527,24528
24529,24530,24531,24532,24533,24534,24535,24536,24537,24538,24539,24540
24541,24542,24543,24544,24545,24546,24547,24548,24549,24550,24551,24552
24553,24554,24555,24556,24557,24558,24559,24560,24561,24562,24563,24564
24565,24566,24567,24568,24569,24570,24571,24572,24573,24574,24575,24576
24577,24578,24579,24580,24581,24582,24583,24584,24585,24586,24587,24588
24589,24590,24591,24592,24593,24594,24595,24596,24597,24598,24599,24600
24601,24602,24603,24604,24605,24606,24607,24608,24609,24610,24611,24612
24613,24614,24615,24616,24617,24618,24619,24620,24621,24622,24623,24624
24625,24626,24627,24628,24629,24630,24631,24632,24633,24634,24635,24636
24637,24638,24639,24640,24641,24642,24643,24644,24645,24646,24647,24648
24649,24650,24651,24652,24653,24654,24655,24656,24657,24658,24659,24660
24661,24662,24663,24664,24665,24666,24667,24668,24669,24670,24671,24672
24673,24674,24675,24676,24677,24678,24679,24680,24681,24682,24683,24684
24685,24686,24687,24688,24689,24690,24691,24692,24693,24694,24695,24696
24697,24698,24699,24700,24701,24702,24703,24704,24705,24706,24707,24708
24709,24710,24711,24712,24713,24714,24715,24716,24717,24718,24719,24720
24721,24722,24723,24724,24725,24726,24727,24728,24729,24730,24731,24732
24733,24734,24735,24736,24737,24738,24739,24740,24741,24742,24743,24744
24745,24746,24747,24748,24749,24750,24751,24752,24753,24754,24755,24756
24757,24758,24759,24760,24761,24762,24763,24764,24765,24766,24767,24768
24769,24770,24771,24772,24773,24774,24775,24776,24777,24778,24779,24780
24781,24782,24783,24784,24785,24786,24787,24788,24789,24790,24791,24792
24793,24794,24795,24796,24797,24798,24799,24800,24801,24802,24803,24804
24805,24806,24807,24808,24809,24810,24811,24812,24813,24814,24815,24816
24817,24818,24819,24820,24821,24822,24823,24824,24825,24826,24827,24828
24829,24830,24831,24832,24833,24834,24835,24836,24837,24838,24839,24840
24841,24842,24843,24844,24845,24846,24847,24848,24849,24850,24851,24852
24853,24854,24855,24856,24857,24858,24859,24860,24861,24862,24863,24864
24865,24866,24867,24868,24869,24870,24871,24872,24873,24874,24875,24876
24877,24878,24879,24880,24881,24882,24883,24884,24885,24886,24887,24888
24889,24890,24891,24892,24893,24894,24895,24896,24897,24898,24899,24900
24901,24902,24903,24904,24905,24906,24907,24908,24909,24910,24911,24912
24913,24914,24915,24916,24917,24918,24919,24920,24921,24922,24923,24924
24925,24926,24927,24928,24929,24930,24931,24932,24933,24934,24935,24936
24937,24938,24939,24940,24941,24942,24943,24944,24945,24946,24947,24948
24949,24950,24951,24952,24953,24954,24955,24956,24957,24958,24959,24960
24961,24962,24963,24964,24965,24966,24967,24968,24969,24970,24971,24972
24973,24974,24975,24976,24977,24978,24979,24980,24981,24982,24983,24984
24985,24986,24987,24988,24989,24990,24991,24992,24993,24994,24995,24996
24997,24998,24999,25000,25001,25002,25003,25004,25005,25006,25007,25008
25009,25010,25011,25012,25013,25014,25015,25016,25017,25018,25019,25020
25021,25022,25023,25024,25025,25026,25027,25028,25029,25030,25031,25032
25033,25034,25035,25036,25037,25038,25039,25040,25041,25042,25043,25044
25045,25046,25047,25048,25049,25050,25051,25052,25053,25054,25055,25056
25057,25058,25059,25060,25061,25062,25063,25064,25065,25066,25067,25068
25069,25070,25071,25072,25073,25074,25075,25076,25077,25078,25079,25080
25081,25082,25083,25084,25085,25086,25087,25088,25089,25090,25091,25092
25093,25094,25095,25096,25097,25098,25099,25100,25101,25102,25103,25104
25105,25106,25107,25108,25109,25110,25111,25112,25113,25114,25115,25116
25117,25118,25119,25120,25121,25122,25123,25124,25125,25126,25127,25128
25129,25130,25131,25132,25133,25134,25135,25136,25137,25138,25139,25140
25141,25142,25143,25144,25145,25146,25147,25148,25149,25150,25151,25152
25153,25154,25155,25156,25157,25158,25159,25160,25161,25162,25163,25164
25165,25166,25167,25168,25169,25170,25171,25172,25173,25174,25175,25176
25177,25178,25179,25180,25181,25182,25183,25184,25185,25186,25187,25188
25189,25190,25191,25192,25193,25194,25195,25196,25197,25198,25199,25200
25201,25202,25203,25204,25205,25206,25207,25208,25209,25210,25211,25212
25213,25214,25215,25216,25217,25218,25219,25220,25221,25222,25223,25224
25225,25226,25227,25228,25229,25230,25231,25232,25233,25234,25235,25236
25237,25238,25239,25240,25241,25242,25243,25244,25245,25246,25247,25248
25249,25250,25251,25252,25253,25254,25255,25256,25257,25258,25259,25260
25261,25262,25263,25264,25265,25266,25267,25268,25269,25270,25271,25272
25273,25274,25275,25276,25277,25278,25279,25280,25281,25282,25283,25284
25285,25286,25287,25288,25289,25290,25291,25292,25293,25294,25295,25296
25297,25298,25299,25300,25301,25302,25303,25304,25305,25306,25307,25308
25309,25310,25311,25312,25313,25314,25315,25316,25317,25318,25319,25320
25321,25322,25323,25324,25325,25326,25327,25328,25329,25330,25331,25332
25333,25334,25335,25336,25337,25338,25339,25340,25341,25342,25343,25344
25345,25346,25347,25348,25349,25350,25351,25352,25353,25354,25355,25356
25357,25358,25359,25360,25361,25362,25363,25364,25365,25366,25367,25368
25369,25370,25371,25372,25373,25374,25375,25376,25377,25378,25379,25380
25381,25382,25383,25384,25385,25386,25387,25388,25389,25390,25391,25392
25393,25394,25395,25396,25397,25398,25399,25400,25401,25402,25403,25404
25405,25406,25407,25408,25409,25410,25411,25412,25413,25414,25415,25416
25417,25418,25419,25420,25421,25422,25423,25424,25425,25426,25427,25428
25429,25430,25431,25432,25433,25434,25435,25436,25437,25438,25439,25440
25441,25442,25443,25444,25445,25446,25447,25448,25449,25450,25451,25452
25453,25454,25455,25456,25457,25458,25459,25460,25461,25462,25463,25464
25465,25466,25467,25468,25469,25470,25471,25472,25473,25474,25475,25476
25477,25478,25479,25480,25481,25482,25483,25484,25485,25486,25487,25488
25489,25490,25491,25492,25493,25494,25495,25496,25497,25498,25499,25500
25501,25502,25503,25504,25505,25506,25507,25508,25509,25510,25511,25512
25513,25514,25515,25516,25517,25518,25519,25520,25521,25522,25523,25524
25525,25526,25527,25528,25529,25530,25531,25532,25533,25534,25535,25536
25537,25538,25539,25540,25541,25542,25543,25544,25545,25546,25547,25548
25549,25550,25551,25552,25553,25554,25555,25556,25557,25558,25559,25560
25561,25562,25563,25564,25565,25566,25567,25568,25569,25570,25571,25572
25573,25574,25575,25576,25577,25578,25579,25580,25581,25582,25583,25584
25585,25586,25587,25588,25589,25590,25591,25592,25593,25594,25595,25596
25597,25598,25599,25600,25601,25602,25603,25604,25605,25606,25607,25608
25609,25610,25611,25612,25613,25614,25615,25616,25617,25618,25619,25620
25621,25622,25623,25624,25625,25626,25627,25628,25629,25630,25631,25632
25633,25634,25635,25636,25637,25638,25639,25640,25641,25642,25643,25644
25645,25646,25647,25648,25649,25650,25651,25652,25653,25654,25655,25656
25657,25658,25659,25660,25661,25662,25663,25664,25665,25666,25667,25668
25669,25670,25671,25672,25673,25674,25675,25676,25677,25678,25679,25680
25681,25682,25683,25684,25685,25686,25687,25688,25689,25690,25691,25692
25693,25694,25695,25696,25697,25698,25699,25700,25701,25702,25703,25704
25705,25706,25707,25708,25709,25710,25711,25712,25713,25714,25715,25716
25717,25718,25719,25720,25721,25722,25723,25724,25725,25726,25727,25728
25729,25730,25731,25732,25733,25734,25735,25736,25737,25738,25739,25740
25741,25742,25743,25744,25745,25746,25747,25748,25749,25750,25751,25752
25753,25754,25755,25756,25757,25758,25759,25760,25761,25762,25763,25764
25765,25766,25767,25768,25769,25770,25771,25772,25773,25774,25775,25776
25777,25778,25779,25780,25781,25782,25783,25784,25785,25786,25787,25788
25789,25790,25791,25792,25793,25794,25795,25796,25797,25798,25799,25800
25801,25802,25803,25804,25805,25806,25807,25808,25809,25810,25811,25812
25813,25814,25815,25816,25817,25818,25819,25820,25821,25822,25823,25824
25825,25826,25827,25828,25829,25830,25831,25832,25833,25834,25835,25836
25837,25838,25839,25840,25841,25842,25843,25844,25845,25846,25847,25848
25849,25850,25851,25852,25853,25854,25855,25856,25857,25858,25859,25860
25861,25862,25863,25864,25865,25866,25867,25868,25869,25870,25871,25872
25873,25874,25875,25876,25877,25878,25879,25880,25881,25882,25883,25884
25885,25886,25887,25888,25889,25890,25891,25892,25893,25894,25895,25896
25897,25898,25899,25900,25901,25902,25903,25904,25905,25906,25907,25908
25909,25910,25911,25912,25913,25914,25915,25916,25917,25918,25919,25920
25921,25922,25923,25924,25925,25926,25927,25928,25929,25930,25931,25932
25933,25934,25935,25936,25937,25938,25939,25940,25941,25942,25943,25944
25945,25946,25947,25948,25949,25950,25951,25952,25953,25954,25955,25956
25957,25958,25959,25960,25961,25962,25963,25964,25965,25966,25967,25968
25969,25970,25971,25972,25973,25974,25975,25976,25977,25978,25979,25980
25981,25982,25983,25984,25985,25986,25987,25988,25989,25990,25991,25992
25993,25994,25995,25996,25997,25998,25999,26000,26001,26002,26003,26004
26005,26006,26007,26008,26009,26010,26011,26012,26013,26014,26015,26016
26017,26018,26019,26020,26021,26022,26023,26024,26025,26026,26027,26028
26029,26030,26031,26032,26033,26034,26035,26036,26037,26038,26039,26040
26041,26042,26043,26044,26045,26046,26047,26048,26049,26050,26051,26052
26053,26054,26055,26056,26057,26058,26059,26060,26061,26062,26063,26064
26065,26066,26067,26068,26069,26070,26071,26072,26073,26074,26075,26076
26077,26078,26079,26080,26081,26082,26083,26084,26085,26086,26087,26088
26089,26090,26091,26092,26093,26094,26095,26096,26097,26098,26099,26100
26101,26102,26103,26104,26105,26106,26107,26108,26109,26110,26111,26112
26113,26114,26115,26116,26117,26118,26119,26120,26121,26122,26123,26124
26125,26126,26127,26128,26129,26130,26131,26132,26133,26134,26135,26136
26137,26138,26139,26140,26141,26142,26143,26144,26145,26146,26147,26148
26149,26150,26151,26152,26153,26154,26155,26156,26157,26158,26159,26160
26161,26162,26163,26164,26165,26166,26167,26168,26169,26170,26171,26172
26173,26174,26175,26176,26177,26178,26179,26180,26181,26182,26183,26184
26185,26186,26187,26188,26189,26190,26191,26192,26193,26194,26195,26196
26197,26198,26199,26200,26201,26202,26203,26204,26205,26206,26207,26208
26209,26210,26211,26212,26213,26214,26215,26216,26217,26218,26219,26220
26221,26222,26223,26224,26225,26226,26227,26228,26229,26230,26231,26232
26233,26234,26235,26236,26237,26238,26239,26240,26241,26242,26243,26244
26245,26246,26247,26248,26249,26250,26251,26252,26253,26254,26255,26256
26257,26258,26259,26260,26261,26262,26263,26264,26265,26266,26267,26268
26269,26270,26271,26272,26273,26274,26275,26276,26277,26278,26279,26280
26281,26282,26283,26284,26285,26286,26287,26288,26289,26290,26291,26292
26293,26294,26295,26296,26297,26298,26299,26300,26301,26302,26303,26304
26305,26306,26307,26308,26309,26310,26311,26312,26313,26314,26315,26316
26317,26318,26319,26320,26321,26322,26323,26324,26325,26326,26327,26328
26329,26330,26331,26332,26333,26334,26335,26336,26337,26338,26339,26340
26341,26342,26343,26344,26345,26346,26347,26348,26349,26350,26351,26352
26353,26354,26355,26356,26357,26358,26359,26360,26361,26362,26363,26364
26365,26366,26367,26368,26369,26370,26371,26372,26373,26374,26375,26376
26377,26378,26379,26380,26381,26382,26383,26384,26385,26386,26387,26388
26389,26390,26391,26392,26393,26394,26395,26396,26397,26398,26399,26400
26401,26402,26403,26404,26405,26406,26407,26408,26409,26410,26411,26412
26413,26414,26415,26416,26417,26418,26419,26420,26421,26422,26423,26424
26425,26426,26427,26428,26429,26430,26431,26432,26433,26434,26435,26436
26437,26438,26439,26440,26441,26442,26443,26444,26445,26446,26447,26448
26449,26450,26451,26452,26453,26454,26455,26456,26457,26458,26459,26460
26461,26462,26463,26464,26465,26466,26467,26468,26469,26470,26471,26472
26473,26474,26475,26476,26477,26478,26479,26480,26481,26482,26483,26484
26485,26486,26487,26488,26489,26490,26491,26492,26493,26494,26495,26496
26497,26498,26499,26500,26501,26502,26503,26504,26505,26506,26507,26508
26509,26510,26511,26512,26513,26514,26515,26516,26517,26518,26519,26520
26521,26522,26523,26524,26525,26526,26527,26528,26529,26530,26531,26532
26533,26534,26535,26536,26537,26538,26539,26540,26541,26542,26543,26544
26545,26546,26547,26548,26549,26550,26551,26552,26553,26554,26555,26556
26557,26558,26559,26560,26561,26562,26563,26564,26565,26566,26567,26568
26569,26570,26571,26572,26573,26574,26575,26576,26577,26578,26579,26580
26581,26582,26583,26584,26585,26586,26587,26588,26589,26590,26591,26592
26593,26594,26595,26596,26597,26598,26599,26600,26601,26602,26603,26604
26605,26606,26607,26608,26609,26610,26611,26612,26613,26614,26615,26616
26617,26618,26619,26620,26621,26622,26623,26624,26625,26626,26627,26628
26629,26630,26631,26632,26633,26634,26635,26636,26637,26638,26639,26640
26641,26642,26643,26644,26645,26646,26647,26648,26649,26650,26651,26652
26653,26654,26655,26656,26657,26658,26659,26660,26661,26662,26663,26664
26665,26666,26667,26668,26669,26670,26671,26672,26673,26674,26675,26676
26677,26678,26679,26680,26681,26682,26683,26684,26685,26686,26687,26688
26689,26690,26691,26692,26693,26694,26695,26696,26697,26698,26699,26700
26701,26702,26703,26704,26705,26706,26707,26708,26709,26710,26711,26712
26713,26714,26715,26716,26717,26718,26719,26720,26721,26722,26723,26724
26725,26726,26727,26728,26729,26730,26731,26732,26733,26734,26735,26736
26737,26738,26739,26740,26741,26742,26743,26744,26745,26746,26747,26748
26749,26750,26751,26752,26753,26754,26755,26756,26757,26758,26759,26760
26761,26762,26763,26764,26765,26766,26767,26768,26769,26770,26771,26772
26773,26774,26775,26776,26777,26778,26779,26780,26781,26782,26783,26784
26785,26786,26787,26788,26789,26790,26791,26792,26793,26794,26795,26796
26797,26798,26799,26800,26801,26802,26803,26804,26805,26806,26807,26808
26809,26810,26811,26812,26813,26814,26815,26816,26817,26818,26819,26820
26821,26822,26823,26824,26825,26826,26827,26828,26829,26830,26831,26832
26833,26834,26835,26836,26837,26838,26839,26840,26841,26842,26843,26844
26845,26846,26847,26848,26849,26850,26851,26852,26853,26854,26855,26856
26857,26858,26859,26860,26861,26862,26863,26864,26865,26866,26867,26868
26869,26870,26871,26872,26873,26874,26875,26876,26877,26878,26879,26880
26881,26882,26883,26884,26885,26886,26887,26888,26889,26890,26891,26892
26893,26894,26895,26896,26897,26898,26899,26900,26901,26902,26903,26904
26905,26906,26907,26908,26909,26910,26911,26912,26913,26914,26915,26916
26917,26918,26919,26920,26921,26922,26923,26924,26925,26926,26927,26928
26929,26930,26931,26932,26933,26934,26935,26936,26937,26938,26939,26940
26941,26942,26943,26944,26945,26946,26947,26948,26949,26950,26951,26952
26953,26954,26955,26956,26957,26958,26959,26960,26961,26962,26963,26964
26965,26966,26967,26968,26969,26970,26971,26972,26973,26974,26975,26976
26977,26978,26979,26980,26981,26982,26983,26984,26985,26986,26987,26988
26989,26990,26991,26992,26993,26994,26995,26996,26997,26998,26999,27000
27001,27002,27003,27004,27005,27006,27007,27008,27009,27010,27011,27012
27013,27014,27015,27016,27017,27018,27019,27020,27021,27022,27023,27024
27025,27026,27027,27028,27029,27030,27031,27032,27033,27034,27035,27036
27037,27038,27039,27040,27041,27042,27043,27044,27045,27046,27047,27048
27049,27050,27051,27052,27053,27054,27055,27056,27057,27058,27059,27060
27061,27062,27063,27064,27065,27066,27067,27068,27069,27070,27071,27072
27073,27074,27075,27076,27077,27078,27079,27080,27081,27082,27083,27084
27085,27086,27087,27088,27089,27090,27091,27092,27093,27094,27095,27096
27097,27098,27099,27100,27101,27102,27103,27104,27105,27106,27107,27108
27109,27110,27111,27112,27113,27114,27115,27116,27117,27118,27119,27120
27121,27122,27123,27124,27125,27126,27127,27128,27129,27130,27131,27132
27133,27134,27135,27136,27137,27138,27139,27140,27141,27142,27143,27144
27145,27146,27147,27148,27149,27150,27151,27152,27153,27154,27155,27156
27157,27158,27159,27160,27161,27162,27163,27164,27165,27166,27167,27168
27169,27170,27171,27172,27173,27174,27175,27176,27177,27178,27179,27180
27181,27182,27183,27184,27185,27186,27187,27188,27189,27190,27191,27192
27193,27194,27195,27196,27197,27198,27199,27200,27201,27202,27203,27204
27205,27206,27207,27208,27209,27210,27211,27212,27213,27214,27215,27216
27217,27218,27219,27220,27221,27222,27223,27224,27225,27226,27227,27228
27229,27230,27231,27232,27233,27234,27235,27236,27237,27238,27239,27240
27241,27242,27243,27244,27245,27246,27247,27248,27249,27250,27251,27252
27253,27254,27255,27256,27257,27258,27259,27260,27261,27262,27263,27264
27265,27266,27267,27268,27269,27270,27271,27272,27273,27274,27275,27276
27277,27278,27279,27280,27281,27282,27283,27284,27285,27286,27287,27288
27289,27290,27291,27292,27293,27294,27295,27296,27297,27298,27299,27300
27301,27302,27303,27304,27305,27306,27307,27308,27309,27310,27311,27312
27313,27314,27315,27316,27317,27318,27319,27320,27321,27322,27323,27324
27325,27326,27327,27328,27329,27330,27331,27332,27333,27334,27335,27336
27337,27338,27339,27340,27341,27342,27343,27344,27345,27346,27347,27348
27349,27350,27351,27352,27353,27354,27355,27356,27357,27358,27359,27360
27361,27362,27363,27364,27365,27366,27367,27368,27369,27370,27371,27372
27373,27374,27375,27376,27377,27378,27379,27380,27381,27382,27383,27384
27385,27386,27387,27388,27389,27390,27391,27392,27393,27394,27395,27396
27397,27398,27399,27400,27401,27402,27403,27404,27405,27406,27407,27408
27409,27410,27411,27412,27413,27414,27415,27416,27417,27418,27419,27420
27421,27422,27423,27424,27425,27426,27427,27428,27429,27430,27431,27432
27433,27434,27435,27436,27437,27438,27439,27440,27441,27442,27443,27444
27445,27446,27447,27448,27449,27450,27451,27452,27453,27454,27455,27456
27457,27458,27459,27460,27461,27462,27463,27464,27465,27466,27467,27468
27469,27470,27471,27472,27473,27474,27475,27476,27477,27478,27479,27480
27481,27482,27483,27484,27485,27486,27487,27488,27489,27490,27491,27492
27493,27494,27495,27496,27497,27498,27499,27500,27501,27502,27503,27504
27505,27506,27507,27508,27509,27510,27511,27512,27513,27514,27515,27516
27517,27518,27519,27520,27521,27522,27523,27524,27525,27526,27527,27528
27529,27530,27531,27532,27533,27534,27535,27536,27537,27538,27539,27540
27541,27542,27543,27544,27545,27546,27547,27548,27549,27550,27551,27552
27553,27554,27555,27556,27557,27558,27559,27560,27561,27562,27563,27564
27565,27566,27567,27568,27569,27570,27571,27572,27573,27574,27575,27576
27577,27578,27579,27580,27581,27582,27583,27584,27585,27586,27587,27588
27589,27590,27591,27592,27593,27594,27595,27596,27597,27598,27599,27600
27601,27602,27603,27604,27605,27606,27607,27608,27609,27610,27611,27612
27613,27614,27615,27616,27617,27618,27619,27620,27621,27622,27623,27624
27625,27626,27627,27628,27629,27630,27631,27632,27633,27634,27635,27636
27637,27638,27639,27640,27641,27642,27643,27644,27645,27646,27647,27648
27649,27650,27651,27652,27653,27654,27655,27656,27657,27658,27659,27660
27661,27662,27663,27664,27665,27666,27667,27668,27669,27670,27671,27672
27673,27674,27675,27676,27677,27678,27679,27680,27681,27682,27683,27684
27685,27686,27687,27688,27689,27690,27691,27692,27693,27694,27695,27696
27697,27698,27699,27700,27701,27702,27703,27704,27705,27706,27707,27708
27709,27710,27711,27712,27713,27714,27715,27716,27717,27718,27719,27720
27721,27722,27723,27724,27725,27726,27727,27728,27729,27730,27731,27732
27733,27734,27735,27736,27737,27738,27739,27740,27741,27742,27743,27744
27745,27746,27747,27748,27749,27750,27751,27752,27753,27754,27755,27756
27757,27758,27759,27760,27761,27762,27763,27764,27765,27766,27767,27768
27769,27770,27771,27772,27773,27774,27775,27776,27777,27778,27779,27780
27781,27782,27783,27784,27785,27786,27787,27788,27789,27790,27791,27792
27793,27794,27795,27796,27797,27798,27799,27800,27801,27802,27803,27804
27805,27806,27807,27808,27809,27810,27811,27812,27813,27814,27815,27816
27817,27818,27819,27820,27821,27822,27823,27824,27825,27826,27827,27828
27829,27830,27831,27832,27833,27834,27835,27836,27837,27838,27839,27840
27841,27842,27843,27844,27845,27846,27847,27848,27849,27850,27851,27852
27853,27854,27855,27856,27857,27858,27859,27860,27861,27862,27863,27864
27865,27866,27867,27868,27869,27870,27871,27872,27873,27874,27875,27876
27877,27878,27879,27880,27881,27882,27883,27884,27885,27886,27887,27888
27889,27890,27891,27892,27893,27894,27895,27896,27897,27898,27899,27900
27901,27902,27903,27904,27905,27906,27907,27908,27909,27910,27911,27912
27913,27914,27915,27916,27917,27918,27919,27920,27921,27922,27923,27924
27925,27926,27927,27928,27929,27930,27931,27932,27933,27934,27935,27936
27937,27938,27939,27940,27941,27942,27943,27944,27945,27946,27947,27948
27949,27950,27951,27952,27953,27954,27955,27956,27957,27958,27959,27960
27961,27962,27963,27964,27965,27966,27967,27968,27969,27970,27971,27972
27973,27974,27975,27976,27977,27978,27979,27980,27981,27982,27983,27984
27985,27986,27987,27988,27989,27990,27991,27992,27993,27994,27995,27996
27997,27998,27999,28000,28001,28002,28003,28004,28005,28006,28007,28008
28009,28010,28011,28012,28013,28014,28015,28016,28017,28018,28019,28020
28021,28022,28023,28024,28025,28026,28027,28028,28029,28030,28031,28032
28033,28034,28035,28036,28037,28038,28039,28040,28041,28042,28043,28044
28045,28046,28047,28048,28049,28050,28051,28052,28053,28054,28055,28056
28057,28058,28059,28060,28061,28062,28063,28064,28065,28066,28067,28068
28069,28070,28071,28072,28073,28074,28075,28076,28077,28078,28079,28080
28081,28082,28083,28084,28085,28086,28087,28088,28089,28090,28091,28092
28093,28094,28095,28096,28097,28098,28099,28100,28101,28102,28103,28104
28105,28106,28107,28108,28109,28110,28111,28112,28113,28114,28115,28116
28117,28118,28119,28120,28121,28122,28123,28124,28125,28126,28127,28128
28129,28130,28131,28132,28133,28134,28135,28136,28137,28138,28139,28140
28141,28142,28143,28144,28145,28146,28147,28148,28149,28150,28151,28152
28153,28154,28155,28156,28157,28158,28159,28160,28161,28162,28163,28164
28165,28166,28167,28168,28169,28170,28171,28172,28173,28174,28175,28176
28177,28178,28179,28180,28181,28182,28183,28184,28185,28186,28187,28188
28189,28190,28191,28192,28193,28194,28195,28196,28197,28198,28199,28200
28201,28202,28203,28204,28205,28206,28207,28208,28209,28210,28211,28212
28213,28214,28215,28216,28217,28218,28219,28220,28221,28222,28223,28224
28225,28226,28227,28228,28229,28230,28231,28232,28233,28234,28235,28236
28237,28238,28239,28240,28241,28242,28243,28244,28245,28246,28247,28248
28249,28250,28251,28252,28253,28254,28255,28256,28257,28258,28259,28260
28261,28262,28263,28264,28265,28266,28267,28268,28269,28270,28271,28272
28273,28274,28275,28276,28277,28278,28279,28280,28281,28282,28283,28284
28285,28286,28287,28288,28289,28290,28291,28292,28293,28294,28295,28296
28297,28298,28299,28300,28301,28302,28303,28304,28305,28306,28307,28308
28309,28310,28311,28312,28313,28314,28315,28316,28317,28318,28319,28320
28321,28322,28323,28324,28325,28326,28327,28328,28329,28330,28331,28332
28333,28334,28335,28336,28337,28338,28339,28340,28341,28342,28343,28344
28345,28346,28347,28348,28349,28350,28351,28352,28353,28354,28355,28356
28357,28358,28359,28360,28361,28362,28363,28364,28365,28366,28367,28368
28369,28370,28371,28372,28373,28374,28375,28376,28377,28378,28379,28380
28381,28382,28383,28384,28385,28386,28387,28388,28389,28390,28391,28392
28393,28394,28395,28396,28397,28398,28399,28400,28401,28402,28403,28404
28405,28406,28407,28408,28409,28410,28411,28412,28413,28414,28415,28416
28417,28418,28419,28420,28421,28422,28423,28424,28425,28426,28427,28428
28429,28430,28431,28432,28433,28434,28435,28436,28437,28438,28439,28440
28441,28442,28443,28444,28445,28446,28447,28448,28449,28450,28451,28452
28453,28454,28455,28456,28457,28458,28459,28460,28461,28462,28463,28464
28465,28466,28467,28468,28469,28470,28471,28472,28473,28474,28475,28476
28477,28478,28479,28480,28481,28482,28483,28484,28485,28486,28487,28488
28489,28490,28491,28492,28493,28494,28495,28496,28497,28498,28499,28500
28501,28502,28503,28504,28505,28506,28507,28508,28509,28510,28511,28512
28513,28514,28515,28516,28517,28518,28519,28520,28521,28522,28523,28524
28525,28526,28527,28528,28529,28530,28531,28532,28533,28534,28535,28536
28537,28538,28539,28540,28541,28542,28543,28544,28545,28546,28547,28548
28549,28550,28551,28552,28553,28554,28555,28556,28557,28558,28559,28560
28561,28562,28563,28564,28565,28566,28567,28568,28569,28570,28571,28572
28573,28574,28575,28576,28577,28578,28579,28580,28581,28582,28583,28584
28585,28586,28587,28588,28589,28590,28591,28592,28593,28594,28595,28596
28597,28598,28599,28600,28601,28602,28603,28604,28605,28606,28607,28608
28609,28610,28611,28612,28613,28614,28615,28616,28617,28618,28619,28620
28621,28622,28623,28624,28625,28626,28627,28628,28629,28630,28631,28632
28633,28634,28635,28636,28637,28638,28639,28640,28641,28642,28643,28644
28645,28646,28647,28648,28649,28650,28651,28652,28653,28654,28655,28656
28657,28658,28659,28660,28661,28662,28663,28664,28665,28666,28667,28668
28669,28670,28671,28672,28673,28674,28675,28676,28677,28678,28679,28680
28681,28682,28683,28684,28685,28686,28687,28688,28689,28690,28691,28692
28693,28694,28695,28696,28697,28698,28699,28700,28701,28702,28703,28704
28705,28706,28707,28708,28709,28710,28711,28712,28713,28714,28715,28716
28717,28718,28719,28720,28721,28722,28723,28724,28725,28726,28727,28728
28729,28730,28731,28732,28733,28734,28735,28736,28737,28738,28739,28740
28741,28742,28743,28744,28745,28746,28747,28748,28749,28750,28751,28752
28753,28754,28755,28756,28757,28758,28759,28760,28761,28762,28763,28764
28765,28766,28767,28768,28769,28770,28771,28772,28773,28774,28775,28776
28777,28778,28779,28780,28781,28782,28783,28784,28785,28786,28787,28788
28789,28790,28791,28792,28793,28794,28795,28796,28797,28798,28799,28800
28801,28802,28803,28804,28805,28806,28807,28808,28809,28810,28811,28812
28813,28814,28815,28816,28817,28818,28819,28820,28821,28822,28823,28824
28825,28826,28827,28828,28829,28830,28831,28832,28833,28834,28835,28836
28837,28838,28839,28840,28841,28842,28843,28844,28845,28846,28847,28848
28849,28850,28851,28852,28853,28854,28855,28856,28857,28858,28859,28860
28861,28862,28863,28864,28865,28866,28867,28868,28869,28870,28871,28872
28873,28874,28875,28876,28877,28878,28879,28880,28881,28882,28883,28884
28885,28886,28887,28888,28889,28890,28891,28892,28893,28894,28895,28896
28897,28898,28899,28900,28901,28902,28903,28904,28905,28906,28907,28908
28909,28910,28911,28912,28913,28914,28915,28916,28917,28918,28919,28920
28921,28922,28923,28924,28925,28926,28927,28928,28929,28930,28931,28932
28933,28934,28935,28936,28937,28938,28939,28940,28941,28942,28943,28944
28945,28946,28947,28948,28949,28950,28951,28952,28953,28954,28955,28956
28957,28958,28959,28960,28961,28962,28963,28964,28965,28966,28967,28968
28969,28970,28971,28972,28973,28974,28975,28976,28977,28978,28979,28980
28981,28982,28983,28984,28985,28986,28987,28988,28989,28990,28991,28992
28993,28994,28995,28996,28997,28998,28999,29000,29001,29002,29003,29004
29005,29006,29007,29008,29009,29010,29011,29012,29013,29014,29015,29016
29017,29018,29019,29020,29021,29022,29023,29024,29025,29026,29027,29028
29029,29030,29031,29032,29033,29034,29035,29036,29037,29038,29039,29040
29041,29042,29043,29044,29045,29046,29047,29048,29049,29050,29051,29052
29053,29054,29055,29056,29057,29058,29059,29060,29061,29062,29063,29064
29065,29066,29067,29068,29069,29070,29071,29072,29073,29074,29075,29076
29077,29078,29079,29080,29081,29082,29083,29084,29085,29086,29087,29088
29089,29090,29091,29092,29093,29094,29095,29096,29097,29098,29099,29100
29101,29102,29103,29104,29105,29106,29107,29108,29109,29110,29111,29112
29113,29114,29115,29116,29117,29118,29119,29120,29121,29122,29123,29124
29125,29126,29127,29128,29129,29130,29131,29132,29133,29134,29135,29136
29137,29138,29139,29140,29141,29142,29143,29144,29145,29146,29147,29148
29149,29150,29151,29152,29153,29154,29155,29156,29157,29158,29159,29160
29161,29162,29163,29164,29165,29166,29167,29168,29169,29170,29171,29172
29173,29174,29175,29176,29177,29178,29179,29180,29181,29182,29183,29184
29185,29186,29187,29188,29189,29190,29191,29192,29193,29194,29195,29196
29197,29198,29199,29200,29201,29202,29203,29204,29205,29206,29207,29208
29209,29210,29211,29212,29213,29214,29215,29216,29217,29218,29219,29220
29221,29222,29223,29224,29225,29226,29227,29228,29229,29230,29231,29232
29233,29234,29235,29236,29237,29238,29239,29240,29241,29242,29243,29244
29245,29246,29247,29248,29249,29250,29251,29252,29253,29254,29255,29256
29257,29258,29259,29260,29261,29262,29263,29264,29265,29266,29267,29268
29269,29270,29271,29272,29273,29274,29275,29276,29277,29278,29279,29280
29281,29282,29283,29284,29285,29286,29287,29288,29289,29290,29291,29292
29293,29294,29295,29296,29297,29298,29299,29300,29301,29302,29303,29304
29305,29306,29307,29308,29309,29310,29311,29312,29313,29314,29315,29316
29317,29318,29319,29320,29321,29322,29323,29324,29325,29326,29327,29328
29329,29330,29331,29332,29333,29334,29335,29336,29337,29338,29339,29340
29341,29342,29343,29344,29345,29346,29347,29348,29349,29350,29351,29352
29353,29354,29355,29356,29357,29358,29359,29360,29361,29362,29363,29364
29365,29366,29367,29368,29369,29370,29371,29372,29373,29374,29375,29376
29377,29378,29379,29380,29381,29382,29383,29384,29385,29386,29387,29388
29389,29390,29391,29392,29393,29394,29395,29396,29397,29398,29399,29400
29401,29402,29403,29404,29405,29406,29407,29408,29409,29410,29411,29412
29413,29414,29415,29416,29417,29418,29419,29420,29421,29422,29423,29424
29425,29426,29427,29428,29429,29430,29431,29432,29433,29434,29435,29436
29437,29438,29439,29440,29441,29442,29443,29444,29445,29446,29447,29448
29449,29450,29451,29452,29453,29454,29455,29456,29457,29458,29459,29460
29461,29462,29463,29464,29465,29466,29467,29468,29469,29470,29471,29472
29473,29474,29475,29476,29477,29478,29479,29480,29481,29482,29483,29484
29485,29486,29487,29488,29489,29490,29491,29492,29493,29494,29495,29496
29497,29498,29499,29500,29501,29502,29503,29504,29505,29506,29507,29508
29509,29510,29511,29512,29513,29514,29515,29516,29517,29518,29519,29520
29521,29522,29523,29524,29525,29526,29527,29528,29529,29530,29531,29532
29533,29534,29535,29536,29537,29538,29539,29540,29541,29542,29543,29544
29545,29546,29547,29548,29549,29550,29551,29552,29553,29554,29555,29556
29557,29558,29559,29560,29561,29562,29563,29564,29565,29566,29567,29568
29569,29570,29571,29572,29573,29574,29575,29576,29577,29578,29579,29580
29581,29582,29583,29584,29585,29586,29587,29588,29589,29590,29591,29592
29593,29594,29595,29596,29597,29598,29599,29600,29601,29602,29603,29604
29605,29606,29607,29608,29609,29610,29611,29612,29613,29614,29615,29616
29617,29618,29619,29620,29621,29622,29623,29624,29625,29626,29627,29628
29629,29630,29631,29632,29633,29634,29635,29636,29637,29638,29639,29640
29641,29642,29643,29644,29645,29646,29647,29648,29649,29650,29651,29652
29653,29654,29655,29656,29657,29658,29659,29660,29661,29662,29663,29664
29665,29666,29667,29668,29669,29670,29671,29672,29673,29674,29675,29676
29677,29678,29679,29680,29681,29682,29683,29684,29685,29686,29687,29688
29689,29690,29691,29692,29693,29694,29695,29696,29697,29698,29699,29700
29701,29702,29703,29704,29705,29706,29707,29708,29709,29710,29711,29712
29713,29714,29715,29716,29717,29718,29719,29720,29721,29722,29723,29724
29725,29726,29727,29728,29729,29730,29731,29732,29733,29734,29735,29736
29737,29738,29739,29740,29741,29742,29743,29744,29745,29746,29747,29748
29749,29750,29751,29752,29753,29754,29755,29756,29757,29758,29759,29760
29761,29762,29763,29764,29765,29766,29767,29768,29769,29770,29771,29772
29773,29774,29775,29776,29777,29778,29779,29780,29781,29782,29783,29784
29785,29786,29787,29788,29789,29790,29791,29792,29793,29794,29795,29796
29797,29798,29799,29800,29801,29802,29803,29804,29805,29806,29807,29808
29809,29810,29811,29812,29813,29814,29815,29816,29817,29818,29819,29820
29821,29822,29823,29824,29825,29826,29827,29828,29829,29830,29831,29832
29833,29834,29835,29836,29837,29838,29839,29840,29841,29842,29843,29844
29845,29846,29847,29848,29849,29850,29851,29852,29853,29854,29855,29856
29857,29858,29859,29860,29861,29862,29863,29864,29865,29866,29867,29868
29869,29870,29871,29872,29873,29874,29875,29876,29877,29878,29879,29880
29881,29882,29883,29884,29885,29886,29887,29888,29889,29890,29891,29892
29893,29894,29895,29896,29897,29898,29899,29900,29901,29902,29903,29904
29905,29906,29907,29908,29909,29910,29911,29912,29913,29914,29915,29916
29917,29918,29919,29920,29921,29922,29923,29924,29925,29926,29927,29928
29929,29930,29931,29932,29933,29934,29935,29936,29937,29938,29939,29940
29941,29942,29943,29944,29945,29946,29947,29948,29949,29950,29951,29952
29953,29954,29955,29956,29957,29958,29959,29960,29961,29962,29963,29964
29965,29966,29967,29968,29969,29970,29971,29972,29973,29974,29975,29976
29977,29978,29979,29980,29981,29982,29983,29984,29985,29986,29987,29988
29989,29990,29991,29992,29993,29994,29995,29996,29997,29998,29999,30000
30001,30002,30003,30004,30005,30006,30007,30008,30009,30010,30011,30012
30013,30014,30015,30016,30017,30018,30019,30020,30021,30022,30023,30024
30025,30026,30027,30028,30029,30030,30031,30032,30033,30034,30035,30036
30037,30038,30039,30040,30041,30042,30043,30044,30045,30046,30047,30048
30049,30050,30051,30052,30053,30054,30055,30056,30057,30058,30059,30060
30061,30062,30063,30064,30065,30066,30067,30068,30069,30070,30071,30072
30073,30074,30075,30076,30077,30078,30079,30080,30081,30082,30083,30084
30085,30086,30087,30088,30089,30090,30091,30092,30093,30094,30095,30096
30097,30098,30099,30100,30101,30102,30103,30104,30105,30106,30107,30108
30109,30110,30111,30112,30113,30114,30115,30116,30117,30118,30119,30120
30121,30122,30123,30124,30125,30126,30127,30128,30129,30130,30131,30132
30133,30134,30135,30136,30137,30138,30139,30140,30141,30142,30143,30144
30145,30146,30147,30148,30149,30150,30151,30152,30153,30154,30155,30156
30157,30158,30159,30160,30161,30162,30163,30164,30165,30166,30167,30168
30169,30170,30171,30172,30173,30174,30175,30176,30177,30178,30179,30180
30181,30182,30183,30184,30185,30186,30187,30188,30189,30190,30191,30192
30193,30194,30195,30196,30197,30198,30199,30200,30201,30202,30203,30204
30205,30206,30207,30208,30209,30210,30211,30212,30213,30214,30215,30216
30217,30218,30219,30220,30221,30222,30223,30224,30225,30226,30227,30228
30229,30230,30231,30232,30233,30234,30235,30236,30237,30238,30239,30240
30241,30242,30243,30244,30245,30246,30247,30248,30249,30250,30251,30252
30253,30254,30255,30256,30257,30258,30259,30260,30261,30262,30263,30264
30265,30266,30267,30268,30269,30270,30271,30272,30273,30274,30275,30276
30277,30278,30279,30280,30281,30282,30283,30284,30285,30286,30287,30288
30289,30290,30291,30292,30293,30294,30295,30296,30297,30298,30299,30300
30301,30302,30303,30304,30305,30306,30307,30308,30309,30310,30311,30312
30313,30314,30315,30316,30317,30318,30319,30320,30321,30322,30323,30324
30325,30326,30327,30328,30329,30330,30331,30332,30333,30334,30335,30336
30337,30338,30339,30340,30341,30342,30343,30344,30345,30346,30347,30348
30349,30350,30351,30352,30353,30354,30355,30356,30357,30358,30359,30360
30361,30362,30363,30364,30365,30366,30367,30368,30369,30370,30371,30372
30373,30374,30375,30376,30377,30378,30379,30380,30381,30382,30383,30384
30385,30386,30387,30388,30389,30390,30391,30392,30393,30394,30395,30396
30397,30398,30399,30400,30401,30402,30403,30404,30405,30406,30407,30408
30409,30410,30411,30412,30413,30414,30415,30416,30417,30418,30419,30420
30421,30422,30423,30424,30425,30426,30427,30428,30429,30430,30431,30432
30433,30434,30435,30436,30437,30438,30439,30440,30441,30442,30443,30444
30445,30446,30447,30448,30449,30450,30451,30452,30453,30454,30455,30456
30457,30458,30459,30460,30461,30462,30463,30464,30465,30466,30467,30468
30469,30470,30471,30472,30473,30474,30475,30476,30477,30478,30479,30480
30481,30482,30483,30484,30485,30486,30487,30488,30489,30490,30491,30492
30493,30494,30495,30496,30497,30498,30499,30500,30501,30502,30503,30504
30505,30506,30507,30508,30509,30510,30511,30512,30513,30514,30515,30516
30517,30518,30519,30520,30521,30522,30523,30524,30525,30526,30527,30528
30529,30530,30531,30532,30533,30534,30535,30536,30537,30538,30539,30540
30541,30542,30543,30544,30545,30546,30547,30548,30549,30550,30551,30552
30553,30554,30555,30556,30557,30558,30559,30560,30561,30562,30563,30564
30565,30566,30567,30568,30569,30570,30571,30572,30573,30574,30575,30576
30577,30578,30579,30580,30581,30582,30583,30584,30585,30586,30587,30588
30589,30590,30591,30592,30593,30594,30595,30596,30597,30598,30599,30600
30601,30602,30603,30604,30605,30606,30607,30608,30609,30610,30611,30612
30613,30614,30615,30616,30617,30618,30619,30620,30621,30622,30623,30624
30625,30626,30627,30628,30629,30630,30631,30632,30633,30634,30635,30636
30637,30638,30639,30640,30641,30642,30643,30644,30645,30646,30647,30648
30649,30650,30651,30652,30653,30654,30655,30656,30657,30658,30659,30660
30661,30662,30663,30664,30665,30666,30667,30668,30669,30670,30671,30672
30673,30674,30675,30676,30677,30678,30679,30680,30681,30682,30683,30684
30685,30686,30687,30688,30689,30690,30691,30692,30693,30694,30695,30696
30697,30698,30699,30700,30701,30702,30703,30704,30705,30706,30707,30708
30709,30710,30711,30712,30713,30714,30715,30716,30717,30718,30719,30720
30721,30722,30723,30724,30725,30726,30727,30728,30729,30730,30731,30732
30733,30734,30735,30736,30737,30738,30739,30740,30741,30742,30743,30744
30745,30746,30747,30748,30749,30750,30751,30752,30753,30754,30755,30756
30757,30758,30759,30760,30761,30762,30763,30764,30765,30766,30767,30768
30769,30770,30771,30772,30773,30774,30775,30776,30777,30778,30779,30780
30781,30782,30783,30784,30785,30786,30787,30788,30789,30790,30791,30792
30793,30794,30795,30796,30797,30798,30799,30800,30801,30802,30803,30804
30805,30806,30807,30808,30809,30810,30811,30812,30813,30814,30815,30816
30817,30818,30819,30820,30821,30822,30823,30824,30825,30826,30827,30828
30829,30830,30831,30832,30833,30834,30835,30836,30837,30838,30839,30840
30841,30842,30843,30844,30845,30846,30847,30848,30849,30850,30851,30852
30853,30854,30855,30856,30857,30858,30859,30860,30861,30862,30863,30864
30865,30866,30867,30868,30869,30870,30871,30872,30873,30874,30875,30876
30877,30878,30879,30880,30881,30882,30883,30884,30885,30886,30887,30888
30889,30890,30891,30892,30893,30894,30895,30896,30897,30898,30899,30900
30901,30902,30903,30904,30905,30906,30907,30908,30909,30910,30911,30912
30913,30914,30915,30916,30917,30918,30919,30920,30921,30922,30923,30924
30925,30926,30927,30928,30929,30930,30931,30932,30933,30934,30935,30936
30937,30938,30939,30940,30941,30942,30943,30944,30945,30946,30947,30948
30949,30950,30951,30952,30953,30954,30955,30956,30957,30958,30959,30960
30961,30962,30963,30964,30965,30966,30967,30968,30969,30970,30971,30972
30973,30974,30975,30976,30977,30978,30979,30980,30981,30982,30983,30984
30985,30986,30987,30988,30989,30990,30991,30992,30993,30994,30995,30996
30997,30998,30999,31000,31001,31002,31003,31004,31005,31006,31007,31008
31009,31010,31011,31012,31013,31014,31015,31016,31017,31018,31019,31020
31021,31022,31023,31024,31025,31026,31027,31028,31029,31030,31031,31032
31033,31034,31035,31036,31037,31038,31039,31040,31041,31042,31043,31044
31045,31046,31047,31048,31049,31050,31051,31052,31053,31054,31055,31056
31057,31058,31059,31060,31061,31062,31063,31064,31065,31066,31067,31068
31069,31070,31071,31072,31073,31074,31075,31076,31077,31078,31079,31080
31081,31082,31083,31084,31085,31086,31087,31088,31089,31090,31091,31092
31093,31094,31095,31096,31097,31098,31099,31100,31101,31102,31103,31104
31105,31106,31107,31108,31109,31110,31111,31112,31113,31114,31115,31116
31117,31118,31119,31120,31121,31122,31123,31124,31125,31126,31127,31128
31129,31130,31131,31132,31133,31134,31135,31136,31137,31138,31139,31140
31141,31142,31143,31144,31145,31146,31147,31148,31149,31150,31151,31152
31153,31154,31155,31156,31157,31158,31159,31160,31161,31162,31163,31164
31165,31166,31167,31168,31169,31170,31171,31172,31173,31174,31175,31176
31177,31178,31179,31180,31181,31182,31183,31184,31185,31186,31187,31188
31189,31190,31191,31192,31193,31194,31195,31196,31197,31198,31199,31200
31201,31202,31203,31204,31205,31206,31207,31208,31209,31210,31211,31212
31213,31214,31215,31216,31217,31218,31219,31220,31221,31222,31223,31224
31225,31226,31227,31228,31229,31230,31231,31232,31233,31234,31235,31236
31237,31238,31239,31240,31241,31242,31243,31244,31245,31246,31247,31248
31249,31250,31251,31252,31253,31254,31255,31256,31257,31258,31259,31260
31261,31262,31263,31264,31265,31266,31267,31268,31269,31270,31271,31272
31273,31274,31275,31276,31277,31278,31279,31280,31281,31282,31283,31284
31285,31286,31287,31288,31289,31290,31291,31292,31293,31294,31295,31296
31297,31298,31299,31300,31301,31302,31303,31304,31305,31306,31307,31308
31309,31310,31311,31312,31313,31314,31315,31316,31317,31318,31319,31320
31321,31322,31323,31324,31325,31326,31327,31328,31329,31330,31331,31332
31333,31334,31335,31336,31337,31338,31339,31340,31341,31342,31343,31344
31345,31346,31347,31348,31349,31350,31351,31352,31353,31354,31355,31356
31357,31358,31359,31360,31361,31362,31363,31364,31365,31366,31367,31368
31369,31370,31371,31372,31373,31374,31375,31376,31377,31378,31379,31380
31381,31382,31383,31384,31385,31386,31387,31388,31389,31390,31391,31392
31393,31394,31395,31396,31397,31398,31399,31400,31401,31402,31403,31404
31405,31406,31407,31408,31409,31410,31411,31412,31413,31414,31415,31416
31417,31418,31419,31420,31421,31422,31423,31424,31425,31426,31427,31428
31429,31430,31431,31432,31433,31434,31435,31436,31437,31438,31439,31440
31441,31442,31443,31444,31445,31446,31447,31448,31449,31450,31451,31452
31453,31454,31455,31456,31457,31458,31459,31460,31461,31462,31463,31464
31465,31466,31467,31468,31469,31470,31471,31472,31473,31474,31475,31476
31477,31478,31479,31480,31481,31482,31483,31484,31485,31486,31487,31488
31489,31490,31491,31492,31493,31494,31495,31496,31497,31498,31499,31500
31501,31502,31503,31504,31505,31506,31507,31508,31509,31510,31511,31512
31513,31514,31515,31516,31517,31518,31519,31520,31521,31522,31523,31524
31525,31526,31527,31528,31529,31530,31531,31532,31533,31534,31535,31536
31537,31538,31539,31540,31541,31542,31543,31544,31545,31546,31547,31548
31549,31550,31551,31552,31553,31554,31555,31556,31557,31558,31559,31560
31561,31562,31563,31564,31565,31566,31567,31568,31569,31570,31571,31572
31573,31574,31575,31576,31577,31578,31579,31580,31581,31582,31583,31584
31585,31586,31587,31588,31589,31590,31591,31592,31593,31594,31595,31596
31597,31598,31599,31600,31601,31602,31603,31604,31605,31606,31607,31608
31609,31610,31611,31612,31613,31614,31615,31616,31617,31618,31619,31620
31621,31622,31623,31624,31625,31626,31627,31628,31629,31630,31631,31632
31633,31634,31635,31636,31637,31638,31639,31640,31641,31642,31643,31644
31645,31646,31647,31648,31649,31650,31651,31652,31653,31654,31655,31656
31657,31658,31659,31660,31661,31662,31663,31664,31665,31666,31667,31668
31669,31670,31671,31672,31673,31674,31675,31676,31677,31678,31679,31680
31681,31682,31683,31684,31685,31686,31687,31688,31689,31690,31691,31692
31693,31694,31695,31696,31697,31698,31699,31700,31701,31702,31703,31704
31705,31706,31707,31708,31709,31710,31711,31712,31713,31714,31715,31716
31717,31718,31719,31720,31721,31722,31723,31724,31725,31726,31727,31728
31729,31730,31731,31732,31733,31734,31735,31736,31737,31738,31739,31740
31741,31742,31743,31744,31745,31746,31747,31748,31749,31750,31751,31752
31753,31754,31755,31756,31757,31758,31759,31760,31761,31762,31763,31764
31765,31766,31767,31768,31769,31770,31771,31772,31773,31774,31775,31776
31777,31778,31779,31780,31781,31782,31783,31784,31785,31786,31787,31788
31789,31790,31791,31792,31793,31794,31795,31796,31797,31798,31799,31800
31801,31802,31803,31804,31805,31806,31807,31808,31809,31810,31811,31812
31813,31814,31815,31816,31817,31818,31819,31820,31821,31822,31823,31824
31825,31826,31827,31828,31829,31830,31831,31832,31833,31834,31835,31836
31837,31838,31839,31840,31841,31842,31843,31844,31845,31846,31847,31848
31849,31850,31851,31852,31853,31854,31855,31856,31857,31858,31859,31860
31861,31862,31863,31864,31865,31866,31867,31868,31869,31870,31871,31872
31873,31874,31875,31876,31877,31878,31879,31880,31881,31882,31883,31884
31885,31886,31887,31888,31889,31890,31891,31892,31893,31894,31895,31896
31897,31898,31899,31900,31901,31902,31903,31904,31905,31906,31907,31908
31909,31910,31911,31912,31913,31914,31915,31916,31917,31918,31919,31920
31921,31922,31923,31924,31925,31926,31927,31928,31929,31930,31931,31932
31933,31934,31935,31936,31937,31938,31939,31940,31941,31942,31943,31944
31945,31946,31947,31948,31949,31950,31951,31952,31953,31954,31955,31956
31957,31958,31959,31960,31961,31962,31963,31964,31965,31966,31967,31968
31969,31970,31971,31972,31973,31974,31975,31976,31977,31978,31979,31980
31981,31982,31983,31984,31985,31986,31987,31988,31989,31990,31991,31992
31993,31994,31995,31996,31997,31998,31999,32000,32001,32002,32003,32004
32005,32006,32007,32008,32009,32010,32011,32012,32013,32014,32015,32016
32017,32018,32019,32020,32021,32022,32023,32024,32025,32026,32027,32028
32029,32030,32031,32032,32033,32034,32035,32036,32037,32038,32039,32040
32041,32042,32043,32044,32045,32046,32047,32048,32049,32050,32051,32052
32053,32054,32055,32056,32057,32058,32059,32060,32061,32062,32063,32064
32065,32066,32067,32068,32069,32070,32071,32072,32073,32074,32075,32076
32077,32078,32079,32080,32081,32082,32083,32084,32085,32086,32087,32088
32089,32090,32091,32092,32093,32094,32095,32096,32097,32098,32099,32100
32101,32102,32103,32104,32105,32106,32107,32108,32109,32110,32111,32112
32113,32114,32115,32116,32117,32118,32119,32120,32121,32122,32123,32124
32125,32126,32127,32128,32129,32130,32131,32132,32133,32134,32135,32136
32137,32138,32139,32140,32141,32142,32143,32144,32145,32146,32147,32148
32149,32150,32151,32152,32153,32154,32155,32156,32157,32158,32159,32160
32161,32162,32163,32164,32165,32166,32167,32168,32169,32170,32171,32172
32173,32174,32175,32176,32177,32178,32179,32180,32181,32182,32183,32184
32185,32186,32187,32188,32189,32190,32191,32192,32193,32194,32195,32196
32197,32198,32199,32200,32201,32202,32203,32204,32205,32206,32207,32208
32209,32210,32211,32212,32213,32214,32215,32216,32217,32218,32219,32220
32221,32222,32223,32224,32225,32226,32227,32228,32229,32230,32231,32232
32233,32234,32235,32236,32237,32238,32239,32240,32241,32242,32243,32244
32245,32246,32247,32248,32249,32250,32251,32252,32253,32254,32255,32256
32257,32258,32259,32260,32261,32262,32263,32264,32265,32266,32267,32268
32269,32270,32271,32272,32273,32274,32275,32276,32277,32278,32279,32280
32281,32282,32283,32284,32285,32286,32287,32288,32289,32290,32291,32292
32293,32294,32295,32296,32297,32298,32299,32300,32301,32302,32303,32304
32305,32306,32307,32308,32309,32310,32311,32312,32313,32314,32315,32316
32317,32318,32319,32320,32321,32322,32323,32324,32325,32326,32327,32328
32329,32330,32331,32332,32333,32334,32335,32336,32337,32338,32339,32340
32341,32342,32343,32344,32345,32346,32347,32348,32349,32350,32351,32352
32353,32354,32355,32356,32357,32358,32359,32360,32361,32362,32363,32364
32365,32366,32367,32368,32369,32370,32371,32372,32373,32374,32375,32376
32377,32378,32379,32380,32381,32382,32383,32384,32385,32386,32387,32388
32389,32390,32391,32392,32393,32394,32395,32396,32397,32398,32399,32400
32401,32402,32403,32404,32405,32406,32407,32408,32409,32410,32411,32412
32413,32414,32415,32416,32417,32418,32419,32420,32421,32422,32423,32424
32425,32426,32427,32428,32429,32430,32431,32432,32433,32434,32435,32436
32437,32438,32439,32440,32441,32442,32443,32444,32445,32446,32447,32448
32449,32450,32451,32452,32453,32454,32455,32456,32457,32458,32459,32460
32461,32462,32463,32464,32465,32466,32467,32468,32469,32470,32471,32472
32473,32474,32475,32476,32477,32478,32479,32480,32481,32482,32483,32484
32485,32486,32487,32488,32489,32490,32491,32492,32493,32494,32495,32496
32497,32498,32499,32500,32501,32502,32503,32504,32505,32506,32507,32508
32509,32510,32511,32512,32513,32514,32515,32516,32517,32518,32519,32520
32521,32522,32523,32524,32525,32526,32527,32528,32529,32530,32531,32532
32533,32534,32535,32536,32537,32538,32539,32540,32541,32542,32543,32544
32545,32546,32547,32548,32549,32550,32551,32552,32553,32554,32555,32556
32557,32558,32559,32560,32561,32562,32563,32564,32565,32566,32567,32568
32569,32570,32571,32572,32573,32574,32575,32576,32577,32578,32579,32580
32581,32582,32583,32584,32585,32586,32587,32588,32589,32590,32591,32592
32593,32594,32595,32596,32597,32598,32599,32600,32601,32602,32603,32604
32605,32606,32607,32608,32609,32610,32611,32612,32613,32614,32615,32616
32617,32618,32619,32620,32621,32622,32623,32624,32625,32626,32627,32628
32629,32630,32631,32632,32633,32634,32635,32636,32637,32638,32639,32640
32641,32642,32643,32644,32645,32646,32647,32648,32649,32650,32651,32652
32653,32654,32655,32656,32657,32658,32659,32660,32661,32662,32663,32664
32665,32666,32667,32668,32669,32670,32671,32672,32673,32674,32675,32676
32677,32678,32679,32680,32681,32682,32683,32684,32685,32686,32687,32688
32689,32690,32691,32692,32693,32694,32695,32696,32697,32698,32699,32700
32701,32702,32703,32704,32705,32706,32707,32708,32709,32710,32711,32712
32713,32714,32715,32716,32717,32718,32719,32720,32721,32722,32723,32724
32725,32726,32727,32728,32729,32730,32731,32732,32733,32734,32735,32736
32737,32738,32739,32740,32741,32742,32743,32744,32745,32746,32747,32748
32749,32750,32751,32752,32753,32754,32755,32756,32757,32758,32759,32760
32761,32762,32763,32764,32765,32766,32767,32768,32769,32770,32771,32772
32773,32774,32775,32776,32777,32778,32779,32780,32781,32782,32783,32784
32785,32786,32787,32788,32789,32790,32791,32792,32793,32794,32795,32796
32797,32798,32799,32800,32801,32802,32803,32804,32805,32806,32807,32808
32809,32810,32811,32812,32813,32814,32815,32816,32817,32818,32819,32820
32821,32822,32823,32824,32825,32826,32827,32828,32829,32830,32831,32832
32833,32834,32835,32836,32837,32838,32839,32840,32841,32842,32843,32844
32845,32846,32847,32848,32849,32850,32851,32852,32853,32854,32855,32856
32857,32858,32859,32860,32861,32862,32863,32864,32865,32866,32867,32868
32869,32870,32871,32872,32873,32874,32875,32876,32877,32878,32879,32880
32881,32882,32883,32884,32885,32886,32887,32888,32889,32890,32891,32892
32893,32894,32895,32896,32897,32898,32899,32900,32901,32902,32903,32904
32905,32906,32907,32908,32909,32910,32911,32912,32913,32914,32915,32916
32917,32918,32919,32920,32921,32922,32923,32924,32925,32926,32927,32928
32929,32930,32931,32932,32933,32934,32935,32936,32937,32938,32939,32940
32941,32942,32943,32944,32945,32946,32947,32948,32949,32950,32951,32952
32953,32954,32955,32956,32957,32958,32959,32960,32961,32962,32963,32964
32965,32966,32967,32968,32969,32970,32971,32972,32973,32974,32975,32976
32977,32978,32979,32980,32981,32982,32983,32984,32985,32986,32987,32988
32989,32990,32991,32992,32993,32994,32995,32996,32997,32998,32999,33000
33001,33002,33003,33004,33005,33006,33007,33008,33009,33010,33011,33012
33013,33014,33015,33016,33017,33018,33019,33020,33021,33022,33023,33024
33025,33026,33027,33028,33029,33030,33031,33032,33033,33034,33035,33036
33037,33038,33039,33040,33041,33042,33043,33044,33045,33046,33047,33048
33049,33050,33051,33052,33053,33054,33055,33056,33057,33058,33059,33060
33061,33062,33063,33064,33065,33066,33067,33068,33069,33070,33071,33072
33073,33074,33075,33076,33077,33078,33079,33080,33081,33082,33083,33084
33085,33086,33087,33088,33089,33090,33091,33092,33093,33094,33095,33096
33097,33098,33099,33100,33101,33102,33103,33104,33105,33106,33107,33108
33109,33110,33111,33112,33113,33114,33115,33116,33117,33118,33119,33120
33121,33122,33123,33124,33125,33126,33127,33128,33129,33130,33131,33132
33133,33134,33135,33136,33137,33138,33139,33140,33141,33142,33143,33144
33145,33146,33147,33148,33149,33150,33151,33152,33153,33154,33155,33156
33157,33158,33159,33160,33161,33162,33163,33164,33165,33166,33167,33168
33169,33170,33171,33172,33173,33174,33175,33176,33177,33178,33179,33180
33181,33182,33183,33184,33185,33186,33187,33188,33189,33190,33191,33192
33193,33194,33195,33196,33197,33198,33199,33200,33201,33202,33203,33204
33205,33206,33207,33208,33209,33210,33211,33212,33213,33214,33215,33216
33217,33218,33219,33220,33221,33222,33223,33224,33225,33226,33227,33228
33229,33230,33231,33232,33233,33234,33235,33236,33237,33238,33239,33240
33241,33242,33243,33244,33245,33246,33247,33248,33249,33250,33251,33252
33253,33254,33255,33256,33257,33258,33259,33260,33261,33262,33263,33264
33265,33266,33267,33268,33269,33270,33271,33272,33273,33274,33275,33276
33277,33278,33279,33280,33281,33282,33283,33284,33285,33286,33287,33288
33289,33290,33291,33292,33293,33294,33295,33296,33297,33298,33299,33300
33301,33302,33303,33304,33305,33306,33307,33308,33309,33310,33311,33312
33313,33314,33315,33316,33317,33318,33319,33320,33321,33322,33323,33324
33325,33326,33327,33328,33329,33330,33331,33332,33333,33334,33335,33336
33337,33338,33339,33340,33341,33342,33343,33344,33345,33346,33347,33348
33349,33350,33351,33352,33353,33354,33355,33356,33357,33358,33359,33360
33361,33362,33363,33364,33365,33366,33367,33368,33369,33370,33371,33372
33373,33374,33375,33376,33377,33378,33379,33380,33381,33382,33383,33384
33385,33386,33387,33388,33389,33390,33391,33392,33393,33394,33395,33396
33397,33398,33399,33400,33401,33402,33403,33404,33405,33406,33407,33408
33409,33410,33411,33412,33413,33414,33415,33416,33417,33418,33419,33420
33421,33422,33423,33424,33425,33426,33427,33428,33429,33430,33431,33432
33433,33434,33435,33436,33437,33438,33439,33440,33441,33442,33443,33444
33445,33446,33447,33448,33449,33450,33451,33452,33453,33454,33455,33456
33457,33458,33459,33460,33461,33462,33463,33464,33465,33466,33467,33468
33469,33470,33471,33472,33473,33474,33475,33476,33477,33478,33479,33480
33481,33482,33483,33484,33485,33486,33487,33488,33489,33490,33491,33492
33493,33494,33495,33496,33497,33498,33499,33500,33501,33502,33503,33504
33505,33506,33507,33508,33509,33510,33511,33512,33513,33514,33515,33516
33517,33518,33519,33520,33521,33522,33523,33524,33525,33526,33527,33528
33529,33530,33531,33532,33533,33534,33535,33536,33537,33538,33539,33540
33541,33542,33543,33544,33545,33546,33547,33548,33549,33550,33551,33552
33553,33554,33555,33556,33557,33558,33559,33560,33561,33562,33563,33564
33565,33566,33567,33568,33569,33570,33571,33572,33573,33574,33575,33576
33577,33578,33579,33580,33581,33582,33583,33584,33585,33586,33587,33588
33589,33590,33591,33592,33593,33594,33595,33596,33597,33598,33599,33600
33601,33602,33603,33604,33605,33606,33607,33608,33609,33610,33611,33612
33613,33614,33615,33616,33617,33618,33619,33620,33621,33622,33623,33624
33625,33626,33627,33628,33629,33630,33631,33632,33633,33634,33635,33636
33637,33638,33639,33640,33641,33642,33643,33644,33645,33646,33647,33648
33649,33650,33651,33652,33653,33654,33655,33656,33657,33658,33659,33660
33661,33662,33663,33664,33665,33666,33667,33668,33669,33670,33671,33672
33673,33674,33675,33676,33677,33678,33679,33680,33681,33682,33683,33684
33685,33686,33687,33688,33689,33690,33691,33692,33693,33694,33695,33696
33697,33698,33699,33700,33701,33702,33703,33704,33705,33706,33707,33708
33709,33710,33711,33712,33713,33714,33715,33716,33717,33718,33719,33720
33721,33722,33723,33724,33725,33726,33727,33728,33729,33730,33731,33732
33733,33734,33735,33736,33737,33738,33739,33740,33741,33742,33743,33744
33745,33746,33747,33748,33749,33750,33751,33752,33753,33754,33755,33756
33757,33758,33759,33760,33761,33762,33763,33764,33765,33766,33767,33768
33769,33770,33771,33772,33773,33774,33775,33776,33777,33778,33779,33780
33781,33782,33783,33784,33785,33786,33787,33788,33789,33790,33791,33792
33793,33794,33795,33796,33797,33798,33799,33800,33801,33802,33803,33804
33805,33806,33807,33808,33809,33810,33811,33812,33813,33814,33815,33816
33817,33818,33819,33820,33821,33822,33823,33824,33825,33826,33827,33828
33829,33830,33831,33832,33833,33834,33835,33836,33837,33838,33839,33840
33841,33842,33843,33844,33845,33846,33847,33848,33849,33850,33851,33852
33853,33854,33855,33856,33857,33858,33859,33860,33861,33862,33863,33864
33865,33866,33867,33868,33869,33870,33871,33872,33873,33874,33875,33876
33877,33878,33879,33880,33881,33882,33883,33884,33885,33886,33887,33888
33889,33890,33891,33892,33893,33894,33895,33896,33897,33898,33899,33900
33901,33902,33903,33904,33905,33906,33907,33908,33909,33910,33911,33912
33913,33914,33915,33916,33917,33918,33919,33920,33921,33922,33923,33924
33925,33926,33927,33928,33929,33930,33931,33932,33933,33934,33935,33936
33937,33938,33939,33940,33941,33942,33943,33944,33945,33946,33947,33948
33949,33950,33951,33952,33953,33954,33955,33956,33957,33958,33959,33960
33961,33962,33963,33964,33965,33966,33967,33968,33969,33970,33971,33972
33973,33974,33975,33976,33977,33978,33979,33980,33981,33982,33983,33984
33985,33986,33987,33988,33989,33990,33991,33992,33993,33994,33995,33996
33997,33998,33999,34000,34001,34002,34003,34004,34005,34006,34007,34008
34009,34010,34011,34012,34013,34014,34015,34016,34017,34018,34019,34020
34021,34022,34023,34024,34025,34026,34027,34028,34029,34030,34031,34032
34033,34034,34035,34036,34037,34038,34039,34040,34041,34042,34043,34044
34045,34046,34047,34048,34049,34050,34051,34052,34053,34054,34055,34056
34057,34058,34059,34060,34061,34062,34063,34064,34065,34066,34067,34068
34069,34070,34071,34072,34073,34074,34075,34076,34077,34078,34079,34080
34081,34082,34083,34084,34085,34086,34087,34088,34089,34090,34091,34092
34093,34094,34095,34096,34097,34098,34099,34100,34101,34102,34103,34104
34105,34106,34107,34108,34109,34110,34111,34112,34113,34114,34115,34116
34117,34118,34119,34120,34121,34122,34123,34124,34125,34126,34127,34128
34129,34130,34131,34132,34133,34134,34135,34136,34137,34138,34139,34140
34141,34142,34143,34144,34145,34146,34147,34148,34149,34150,34151,34152
34153,34154,34155,34156,34157,34158,34159,34160,34161,34162,34163,34164
34165,34166,34167,34168,34169,34170,34171,34172,34173,34174,34175,34176
34177,34178,34179,34180,34181,34182,34183,34184,34185,34186,34187,34188
34189,34190,34191,34192,34193,34194,34195,34196,34197,34198,34199,34200
34201,34202,34203,34204,34205,34206,34207,34208,34209,34210,34211,34212
34213,34214,34215,34216,34217,34218,34219,34220,34221,34222,34223,34224
34225,34226,34227,34228,34229,34230,34231,34232,34233,34234,34235,34236
34237,34238,34239,34240,34241,34242,34243,34244,34245,34246,34247,34248
34249,34250,34251,34252,34253,34254,34255,34256,34257,34258,34259,34260
34261,34262,34263,34264,34265,34266,34267,34268,34269,34270,34271,34272
34273,34274,34275,34276,34277,34278,34279,34280,34281,34282,34283,34284
34285,34286,34287,34288,34289,34290,34291,34292,34293,34294,34295,34296
34297,34298,34299,34300,34301,34302,34303,34304,34305,34306,34307,34308
34309,34310,34311,34312,34313,34314,34315,34316,34317,34318,34319,34320
34321,34322,34323,34324,34325,34326,34327,34328,34329,34330,34331,34332
34333,34334,34335,34336,34337,34338,34339,34340,34341,34342,34343,34344
34345,34346,34347,34348,34349,34350,34351,34352,34353,34354,34355,34356
34357,34358,34359,34360,34361,34362,34363,34364,34365,34366,34367,34368
34369,34370,34371,34372,34373,34374,34375,34376,34377,34378,34379,34380
34381,34382,34383,34384,34385,34386,34387,34388,34389,34390,34391,34392
34393,34394,34395,34396,34397,34398,34399,34400,34401,34402,34403,34404
34405,34406,34407,34408,34409,34410,34411,34412,34413,34414,34415,34416
34417,34418,34419,34420,34421,34422,34423,34424,34425,34426,34427,34428
34429,34430,34431,34432,34433,34434,34435,34436,34437,34438,34439,34440
34441,34442,34443,34444,34445,34446,34447,34448,34449,34450,34451,34452
34453,34454,34455,34456,34457,34458,34459,34460,34461,34462,34463,34464
34465,34466,34467,34468,34469,34470,34471,34472,34473,34474,34475,34476
34477,34478,34479,34480,34481,34482,34483,34484,34485,34486,34487,34488
34489,34490,34491,34492,34493,34494,34495,34496,34497,34498,34499,34500
34501,34502,34503,34504,34505,34506,34507,34508,34509,34510,34511,34512
34513,34514,34515,34516,34517,34518,34519,34520,34521,34522,34523,34524
34525,34526,34527,34528,34529,34530,34531,34532,34533,34534,34535,34536
34537,34538,34539,34540,34541,34542,34543,34544,34545,34546,34547,34548
34549,34550,34551,34552,34553,34554,34555,34556,34557,34558,34559,34560
34561,34562,34563,34564,34565,34566,34567,34568,34569,34570,34571,34572
34573,34574,34575,34576,34577,34578,34579,34580,34581,34582,34583,34584
34585,34586,34587,34588,34589,34590,34591,34592,34593,34594,34595,34596
34597,34598,34599,34600,34601,34602,34603,34604,34605,34606,34607,34608
34609,34610,34611,34612,34613,34614,34615,34616,34617,34618,34619,34620
34621,34622,34623,34624,34625,34626,34627,34628,34629,34630,34631,34632
34633,34634,34635,34636,34637,34638,34639,34640,34641,34642,34643,34644
34645,34646,34647,34648,34649,34650,34651,34652,34653,34654,34655,34656
34657,34658,34659,34660,34661,34662,34663,34664,34665,34666,34667,34668
34669,34670,34671,34672,34673,34674,34675,34676,34677,34678,34679,34680
34681,34682,34683,34684,34685,34686,34687,34688,34689,34690,34691,34692
34693,34694,34695,34696,34697,34698,34699,34700,34701,34702,34703,34704
34705,34706,34707,34708,34709,34710,34711,34712,34713,34714,34715,34716
34717,34718,34719,34720,34721,34722,34723,34724,34725,34726,34727,34728
34729,34730,34731,34732,34733,34734,34735,34736,34737,34738,34739,34740
34741,34742,34743,34744,34745,34746,34747,34748,34749,34750,34751,34752
34753,34754,34755,34756,34757,34758,34759,34760,34761,34762,34763,34764
34765,34766,34767,34768,34769,34770,34771,34772,34773,34774,34775,34776
34777,34778,34779,34780,34781,34782,34783,34784,34785,34786,34787,34788
34789,34790,34791,34792,34793,34794,34795,34796,34797,34798,34799,34800
34801,34802,34803,34804,34805,34806,34807,34808,34809,34810,34811,34812
34813,34814,34815,34816,34817,34818,34819,34820,34821,34822,34823,34824
34825,34826,34827,34828,34829,34830,34831,34832,34833,34834,34835,34836
34837,34838,34839,34840,34841,34842,34843,34844,34845,34846,34847,34848
34849,34850,34851,34852,34853,34854,34855,34856,34857,34858,34859,34860
34861,34862,34863,34864,34865,34866,34867,34868,34869,34870,34871,34872
34873,34874,34875,34876,34877,34878,34879,34880,34881,34882,34883,34884
34885,34886,34887,34888,34889,34890,34891,34892,34893,34894,34895,34896
34897,34898,34899,34900,34901,34902,34903,34904,34905,34906,34907,34908
34909,34910,34911,34912,34913,34914,34915,34916,34917,34918,34919,34920
34921,34922,34923,34924,34925,34926,34927,34928,34929,34930,34931,34932
34933,34934,34935,34936,34937,34938,34939,34940,34941,34942,34943,34944
34945,34946,34947,34948,34949,34950,34951,34952,34953,34954,34955,34956
34957,34958,34959,34960,34961,34962,34963,34964,34965,34966,34967,34968
34969,34970,34971,34972,34973,34974,34975,34976,34977,34978,34979,34980
34981,34982,34983,34984,34985,34986,34987,34988,34989,34990,34991,34992
34993,34994,34995,34996,34997,34998,34999,35000,35001,35002,35003,35004
35005,35006,35007,35008,35009,35010,35011,35012,35013,35014,35015,35016
35017,35018,35019,35020,35021,35022,35023,35024,35025,35026,35027,35028
35029,35030,35031,35032,35033,35034,35035,35036,35037,35038,35039,35040
35041,35042,35043,35044,35045,35046,35047,35048,35049,35050,35051,35052
35053,35054,35055,35056,35057,35058,35059,35060,35061,35062,35063,35064
35065,35066,35067,35068,35069,35070,35071,35072,35073,35074,35075,35076
35077,35078,35079,35080,35081,35082,35083,35084,35085,35086,35087,35088
35089,35090,35091,35092,35093,35094,35095,35096,35097,35098,35099,35100
35101,35102,35103,35104,35105,35106,35107,35108,35109,35110,35111,35112
35113,35114,35115,35116,35117,35118,35119,35120,35121,35122,35123,35124
35125,35126,35127,35128,35129,35130,35131,35132,35133,35134,35135,35136
35137,35138,35139,35140,35141,35142,35143,35144,35145,35146,35147,35148
35149,35150,35151,35152,35153,35154,35155,35156,35157,35158,35159,35160
35161,35162,35163,35164,35165,35166,35167,35168,35169,35170,35171,35172
35173,35174,35175,35176,35177,35178,35179,35180,35181,35182,35183,35184
35185,35186,35187,35188,35189,35190,35191,35192,35193,35194,35195,35196
35197,35198,35199,35200,35201,35202,35203,35204,35205,35206,35207,35208
35209,35210,35211,35212,35213,35214,35215,35216,35217,35218,35219,35220
35221,35222,35223,35224,35225,35226,35227,35228,35229,35230,35231,35232
35233,35234,35235,35236,35237,35238,35239,35240,35241,35242,35243,35244
35245,35246,35247,35248,35249,35250,35251,35252,35253,35254,35255,35256
35257,35258,35259,35260,35261,35262,35263,35264,35265,35266,35267,35268
35269,35270,35271,35272,35273,35274,35275,35276,35277,35278,35279,35280
35281,35282,35283,35284,35285,35286,35287,35288,35289,35290,35291,35292
35293,35294,35295,35296,35297,35298,35299,35300,35301,35302,35303,35304
35305,35306,35307,35308,35309,35310,35311,35312,35313,35314,35315,35316
35317,35318,35319,35320,35321,35322,35323,35324,35325,35326,35327,35328
35329,35330,35331,35332,35333,35334,35335,35336,35337,35338,35339,35340
35341,35342,35343,35344,35345,35346,35347,35348,35349,35350,35351,35352
35353,35354,35355,35356,35357,35358,35359,35360,35361,35362,35363,35364
35365,35366,35367,35368,35369,35370,35371,35372,35373,35374,35375,35376
35377,35378,35379,35380,35381,35382,35383,35384,35385,35386,35387,35388
35389,35390,35391,35392,35393,35394,35395,35396,35397,35398,35399,35400
35401,35402,35403,35404,35405,35406,35407,35408,35409,35410,35411,35412
35413,35414,35415,35416,35417,35418,35419,35420,35421,35422,35423,35424
35425,35426,35427,35428,35429,35430,35431,35432,35433,35434,35435,35436
35437,35438,35439,35440,35441,35442,35443,35444,35445,35446,35447,35448
35449,35450,35451,35452,35453,35454,35455,35456,35457,35458,35459,35460
35461,35462,35463,35464,35465,35466,35467,35468,35469,35470,35471,35472
35473,35474,35475,35476,35477,35478,35479,35480,35481,35482,35483,35484
35485,35486,35487,35488,35489,35490,35491,35492,35493,35494,35495,35496
35497,35498,35499,35500,35501,35502,35503,35504,35505,35506,35507,35508
35509,35510,35511,35512,35513,35514,35515,35516,35517,35518,35519,35520
35521,35522,35523,35524,35525,35526,35527,35528,35529,35530,35531,35532
35533,35534,35535,35536,35537,35538,35539,35540,35541,35542,35543,35544
35545,35546,35547,35548,35549,35550,35551,35552,35553,35554,35555,35556
35557,35558,35559,35560,35561,35562,35563,35564,35565,35566,35567,35568
35569,35570,35571,35572,35573,35574,35575,35576,35577,35578,35579,35580
35581,35582,35583,35584,35585,35586,35587,35588,35589,35590,35591,35592
35593,35594,35595,35596,35597,35598,35599,35600,35601,35602,35603,35604
35605,35606,35607,35608,35609,35610,35611,35612,35613,35614,35615,35616
35617,35618,35619,35620,35621,35622,35623,35624,35625,35626,35627,35628
35629,35630,35631,35632,35633,35634,35635,35636,35637,35638,35639,35640
35641,35642,35643,35644,35645,35646,35647,35648,35649,35650,35651,35652
35653,35654,35655,35656,35657,35658,35659,35660,35661,35662,35663,35664
35665,35666,35667,35668,35669,35670,35671,35672,35673,35674,35675,35676
35677,35678,35679,35680,35681,35682,35683,35684,35685,35686,35687,35688
35689,35690,35691,35692,35693,35694,35695,35696,35697,35698,35699,35700
35701,35702,35703,35704,35705,35706,35707,35708,35709,35710,35711,35712
35713,35714,35715,35716,35717,35718,35719,35720,35721,35722,35723,35724
35725,35726,35727,35728,35729,35730,35731,35732,35733,35734,35735,35736
35737,35738,35739,35740,35741,35742,35743,35744,35745,35746,35747,35748
35749,35750,35751,35752,35753,35754,35755,35756,35757,35758,35759,35760
35761,35762,35763,35764,35765,35766,35767,35768,35769,35770,35771,35772
35773,35774,35775,35776,35777,35778,35779,35780,35781,35782,35783,35784
35785,35786,35787,35788,35789,35790,35791,35792,35793,35794,35795,35796
35797,35798,35799,35800,35801,35802,35803,35804,35805,35806,35807,35808
35809,35810,35811,35812,35813,35814,35815,35816,35817,35818,35819,35820
35821,35822,35823,35824,35825,35826,35827,35828,35829,35830,35831,35832
35833,35834,35835,35836,35837,35838,35839,35840,35841,35842,35843,35844
35845,35846,35847,35848,35849,35850,35851,35852,35853,35854,35855,35856
35857,35858,35859,35860,35861,35862,35863,35864,35865,35866,35867,35868
35869,35870,35871,35872,35873,35874,35875,35876,35877,35878,35879,35880
35881,35882,35883,35884,35885,35886,35887,35888,35889,35890,35891,35892
35893,35894,35895,35896,35897,35898,35899,35900,35901,35902,35903,35904
35905,35906,35907,35908,35909,35910,35911,35912,35913,35914,35915,35916
35917,35918,35919,35920,35921,35922,35923,35924,35925,35926,35927,35928
35929,35930,35931,35932,35933,35934,35935,35936,35937,35938,35939,35940
35941,35942,35943,35944,35945,35946,35947,35948,35949,35950,35951,35952
35953,35954,35955,35956,35957,35958,35959,35960,35961,35962,35963,35964
35965,35966,35967,35968,35969,35970,35971,35972,35973,35974,35975,35976
35977,35978,35979,35980,35981,35982,35983,35984,35985,35986,35987,35988
35989,35990,35991,35992,35993,35994,35995,35996,35997,35998,35999,36000
36001,36002,36003,36004,36005,36006,36007,36008,36009,36010,36011,36012
36013,36014,36015,36016,36017,36018,36019,36020,36021,36022,36023,36024
36025,36026,36027,36028,36029,36030,36031,36032,36033,36034,36035,36036
36037,36038,36039,36040,36041,36042,36043,36044,36045,36046,36047,36048
36049,36050,36051,36052,36053,36054,36055,36056,36057,36058,36059,36060
36061,36062,36063,36064,36065,36066,36067,36068,36069,36070,36071,36072
36073,36074,36075,36076,36077,36078,36079,36080,36081,36082,36083,36084
36085,36086,36087,36088,36089,36090,36091,36092,36093,36094,36095,36096
36097,36098,36099,36100,36101,36102,36103,36104,36105,36106,36107,36108
36109,36110,36111,36112,36113,36114,36115,36116,36117,36118,36119,36120
36121,36122,36123,36124,36125,36126,36127,36128,36129,36130,36131,36132
36133,36134,36135,36136,36137,36138,36139,36140,36141,36142,36143,36144
36145,36146,36147,36148,36149,36150,36151,36152,36153,36154,36155,36156
36157,36158,36159,36160,36161,36162,36163,36164,36165,36166,36167,36168
36169,36170,36171,36172,36173,36174,36175,36176,36177,36178,36179,36180
36181,36182,36183,36184,36185,36186,36187,36188,36189,36190,36191,36192
36193,36194,36195,36196,36197,36198,36199,36200,36201,36202,36203,36204
36205,36206,36207,36208,36209,36210,36211,36212,36213,36214,36215,36216
36217,36218,36219,36220,36221,36222,36223,36224,36225,36226,36227,36228
36229,36230,36231,36232,36233,36234,36235,36236,36237,36238,36239,36240
36241,36242,36243,36244,36245,36246,36247,36248,36249,36250,36251,36252
36253,36254,36255,36256,36257,36258,36259,36260,36261,36262,36263,36264
36265,36266,36267,36268,36269,36270,36271,36272,36273,36274,36275,36276
36277,36278,36279,36280,36281,36282,36283,36284,36285,36286,36287,36288
36289,36290,36291,36292,36293,36294,36295,36296,36297,36298,36299,36300
36301,36302,36303,36304,36305,36306,36307,36308,36309,36310,36311,36312
36313,36314,36315,36316,36317,36318,36319,36320,36321,36322,36323,36324
36325,36326,36327,36328,36329,36330,36331,36332,36333,36334,36335,36336
36337,36338,36339,36340,36341,36342,36343,36344,36345,36346,36347,36348
36349,36350,36351,36352,36353,36354,36355,36356,36357,36358,36359,36360
36361,36362,36363,36364,36365,36366,36367,36368,36369,36370,36371,36372
36373,36374,36375,36376,36377,36378,36379,36380,36381,36382,36383,36384
36385,36386,36387,36388,36389,36390,36391,36392,36393,36394,36395,36396
36397,36398,36399,36400,36401,36402,36403,36404,36405,36406,36407,36408
36409,36410,36411,36412,36413,36414,36415,36416,36417,36418,36419,36420
36421,36422,36423,36424,36425,36426,36427,36428,36429,36430,36431,36432
36433,36434,36435,36436,36437,36438,36439,36440,36441,36442,36443,36444
36445,36446,36447,36448,36449,36450,36451,36452,36453,36454,36455,36456
36457,36458,36459,36460,36461,36462,36463,36464,36465,36466,36467,36468
36469,36470,36471,36472,36473,36474,36475,36476,36477,36478,36479,36480
36481,36482,36483,36484,36485,36486,36487,36488,36489,36490,36491,36492
36493,36494,36495,36496,36497,36498,36499,36500,36501,36502,36503,36504
36505,36506,36507,36508,36509,36510,36511,36512,36513,36514,36515,36516
36517,36518,36519,36520,36521,36522,36523,36524,36525,36526,36527,36528
36529,36530,36531,36532,36533,36534,36535,36536,36537,36538,36539,36540
36541,36542,36543,36544,36545,36546,36547,36548,36549,36550,36551,36552
36553,36554,36555,36556,36557,36558,36559,36560,36561,36562,36563,36564
36565,36566,36567,36568,36569,36570,36571,36572,36573,36574,36575,36576
36577,36578,36579,36580,36581,36582,36583,36584,36585,36586,36587,36588
36589,36590,36591,36592,36593,36594,36595,36596,36597,36598,36599,36600
36601,36602,36603,36604,36605,36606,36607,36608,36609,36610,36611,36612
36613,36614,36615,36616,36617,36618,36619,36620,36621,36622,36623,36624
36625,36626,36627,36628,36629,36630,36631,36632,36633,36634,36635,36636
36637,36638,36639,36640,36641,36642,36643,36644,36645,36646,36647,36648
36649,36650,36651,36652,36653,36654,36655,36656,36657,36658,36659,36660
36661,36662,36663,36664,36665,36666,36667,36668,36669,36670,36671,36672
36673,36674,36675,36676,36677,36678,36679,36680,36681,36682,36683,36684
36685,36686,36687,36688,36689,36690,36691,36692,36693,36694,36695,36696
36697,36698,36699,36700,36701,36702,36703,36704,36705,36706,36707,36708
36709,36710,36711,36712,36713,36714,36715,36716,36717,36718,36719,36720
36721,36722,36723,36724,36725,36726,36727,36728,36729,36730,36731,36732
36733,36734,36735,36736,36737,36738,36739,36740,36741,36742,36743,36744
36745,36746,36747,36748,36749,36750,36751,36752,36753,36754,36755,36756
36757,36758,36759,36760,36761,36762,36763,36764,36765,36766,36767,36768
36769,36770,36771,36772,36773,36774,36775,36776,36777,36778,36779,36780
36781,36782,36783,36784,36785,36786,36787,36788,36789,36790,36791,36792
36793,36794,36795,36796,36797,36798,36799,36800,36801,36802,36803,36804
36805,36806,36807,36808,36809,36810,36811,36812,36813,36814,36815,36816
36817,36818,36819,36820,36821,36822,36823,36824,36825,36826,36827,36828
36829,36830,36831,36832,36833,36834,36835,36836,36837,36838,36839,36840
36841,36842,36843,36844,36845,36846,36847,36848,36849,36850,36851,36852
36853,36854,36855,36856,36857,36858,36859,36860,36861,36862,36863,36864
36865,36866,36867,36868,36869,36870,36871,36872,36873,36874,36875,36876
36877,36878,36879,36880,36881,36882,36883,36884,36885,36886,36887,36888
36889,36890,36891,36892,36893,36894,36895,36896,36897,36898,36899,36900
36901,36902,36903,36904,36905,36906,36907,36908,36909,36910,36911,36912
36913,36914,36915,36916,36917,36918,36919,36920,36921,36922,36923,36924
36925,36926,36927,36928,36929,36930,36931,36932,36933,36934,36935,36936
36937,36938,36939,36940,36941,36942,36943,36944,36945,36946,36947,36948
36949,36950,36951,36952,36953,36954,36955,36956,36957,36958,36959,36960
36961,36962,36963,36964,36965,36966,36967,36968,36969,36970,36971,36972
36973,36974,36975,36976,36977,36978,36979,36980,36981,36982,36983,36984
36985,36986,36987,36988,36989,36990,36991,36992,36993,36994,36995,36996
36997,36998,36999,37000,37001,37002,37003,37004,37005,37006,37007,37008
37009,37010,37011,37012,37013,37014,37015,37016,37017,37018,37019,37020
37021,37022,37023,37024,37025,37026,37027,37028,37029,37030,37031,37032
37033,37034,37035,37036,37037,37038,37039,37040,37041,37042,37043,37044
37045,37046,37047,37048,37049,37050,37051,37052,37053,37054,37055,37056
37057,37058,37059,37060,37061,37062,37063,37064,37065,37066,37067,37068
37069,37070,37071,37072,37073,37074,37075,37076,37077,37078,37079,37080
37081,37082,37083,37084,37085,37086,37087,37088,37089,37090,37091,37092
37093,37094,37095,37096,37097,37098,37099,37100,37101,37102,37103,37104
37105,37106,37107,37108,37109,37110,37111,37112,37113,37114,37115,37116
37117,37118,37119,37120,37121,37122,37123,37124,37125,37126,37127,37128
37129,37130,37131,37132,37133,37134,37135,37136,37137,37138,37139,37140
37141,37142,37143,37144,37145,37146,37147,37148,37149,37150,37151,37152
37153,37154,37155,37156,37157,37158,37159,37160,37161,37162,37163,37164
37165,37166,37167,37168,37169,37170,37171,37172,37173,37174,37175,37176
37177,37178,37179,37180,37181,37182,37183,37184,37185,37186,37187,37188
37189,37190,37191,37192,37193,37194,37195,37196,37197,37198,37199,37200
37201,37202,37203,37204,37205,37206,37207,37208,37209,37210,37211,37212
37213,37214,37215,37216,37217,37218,37219,37220,37221,37222,37223,37224
37225,37226,37227,37228,37229,37230,37231,37232,37233,37234,37235,37236
37237,37238,37239,37240,37241,37242,37243,37244,37245,37246,37247,37248
37249,37250,37251,37252,37253,37254,37255,37256,37257,37258,37259,37260
37261,37262,37263,37264,37265,37266,37267,37268,37269,37270,37271,37272
37273,37274,37275,37276,37277,37278,37279,37280,37281,37282,37283,37284
37285,37286,37287,37288,37289,37290,37291,37292,37293,37294,37295,37296
37297,37298,37299,37300,37301,37302,37303,37304,37305,37306,37307,37308
37309,37310,37311,37312,37313,37314,37315,37316,37317,37318,37319,37320
37321,37322,37323,37324,37325,37326,37327,37328,37329,37330,37331,37332
37333,37334,37335,37336,37337,37338,37339,37340,37341,37342,37343,37344
37345,37346,37347,37348,37349,37350,37351,37352,37353,37354,37355,37356
37357,37358,37359,37360,37361,37362,37363,37364,37365,37366,37367,37368
37369,37370,37371,37372,37373,37374,37375,37376,37377,37378,37379,37380
37381,37382,37383,37384,37385,37386,37387,37388,37389,37390,37391,37392
37393,37394,37395,37396,37397,37398,37399,37400,37401,37402,37403,37404
37405,37406,37407,37408,37409,37410,37411,37412,37413,37414,37415,37416
37417,37418,37419,37420,37421,37422,37423,37424,37425,37426,37427,37428
37429,37430,37431,37432,37433,37434,37435,37436,37437,37438,37439,37440
37441,37442,37443,37444,37445,37446,37447,37448,37449,37450,37451,37452
37453,37454,37455,37456,37457,37458,37459,37460,37461,37462,37463,37464
37465,37466,37467,37468,37469,37470,37471,37472,37473,37474,37475,37476
37477,37478,37479,37480,37481,37482,37483,37484,37485,37486,37487,37488
37489,37490,37491,37492,37493,37494,37495,37496,37497,37498,37499,37500
37501,37502,37503,37504,37505,37506,37507,37508,37509,37510,37511,37512
37513,37514,37515,37516,37517,37518,37519,37520,37521,37522,37523,37524
37525,37526,37527,37528,37529,37530,37531,37532,37533,37534,37535,37536
37537,37538,37539,37540,37541,37542,37543,37544,37545,37546,37547,37548
37549,37550,37551,37552,37553,37554,37555,37556,37557,37558,37559,37560
37561,37562,37563,37564,37565,37566,37567,37568,37569,37570,37571,37572
37573,37574,37575,37576,37577,37578,37579,37580,37581,37582,37583,37584
37585,37586,37587,37588,37589,37590,37591,37592,37593,37594,37595,37596
37597,37598,37599,37600,37601,37602,37603,37604,37605,37606,37607,37608
37609,37610,37611,37612,37613,37614,37615,37616,37617,37618,37619,37620
37621,37622,37623,37624,37625,37626,37627,37628,37629,37630,37631,37632
37633,37634,37635,37636,37637,37638,37639,37640,37641,37642,37643,37644
37645,37646,37647,37648,37649,37650,37651,37652,37653,37654,37655,37656
37657,37658,37659,37660,37661,37662,37663,37664,37665,37666,37667,37668
37669,37670,37671,37672,37673,37674,37675,37676,37677,37678,37679,37680
37681,37682,37683,37684,37685,37686,37687,37688,37689,37690,37691,37692
37693,37694,37695,37696,37697,37698,37699,37700,37701,37702,37703,37704
37705,37706,37707,37708,37709,37710,37711,37712,37713,37714,37715,37716
37717,37718,37719,37720,37721,37722,37723,37724,37725,37726,37727,37728
37729,37730,37731,37732,37733,37734,37735,37736,37737,37738,37739,37740
37741,37742,37743,37744,37745,37746,37747,37748,37749,37750,37751,37752
37753,37754,37755,37756,37757,37758,37759,37760,37761,37762,37763,37764
37765,37766,37767,37768,37769,37770,37771,37772,37773,37774,37775,37776
37777,37778,37779,37780,37781,37782,37783,37784,37785,37786,37787,37788
37789,37790,37791,37792,37793,37794,37795,37796,37797,37798,37799,37800
37801,37802,37803,37804,37805,37806,37807,37808,37809,37810,37811,37812
37813,37814,37815,37816,37817,37818,37819,37820,37821,37822,37823,37824
37825,37826,37827,37828,37829,37830,37831,37832,37833,37834,37835,37836
37837,37838,37839,37840,37841,37842,37843,37844,37845,37846,37847,37848
37849,37850,37851,37852,37853,37854,37855,37856,37857,37858,37859,37860
37861,37862,37863,37864,37865,37866,37867,37868,37869,37870,37871,37872
37873,37874,37875,37876,37877,37878,37879,37880,37881,37882,37883,37884
37885,37886,37887,37888,37889,37890,37891,37892,37893,37894,37895,37896
37897,37898,37899,37900,37901,37902,37903,37904,37905,37906,37907,37908
37909,37910,37911,37912,37913,37914,37915,37916,37917,37918,37919,37920
37921,37922,37923,37924,37925,37926,37927,37928,37929,37930,37931,37932
37933,37934,37935,37936,37937,37938,37939,37940,37941,37942,37943,37944
37945,37946,37947,37948,37949,37950,37951,37952,37953,37954,37955,37956
37957,37958,37959,37960,37961,37962,37963,37964,37965,37966,37967,37968
37969,37970,37971,37972,37973,37974,37975,37976,37977,37978,37979,37980
37981,37982,37983,37984,37985,37986,37987,37988,37989,37990,37991,37992
37993,37994,37995,37996,37997,37998,37999,38000,38001,38002,38003,38004
38005,38006,38007,38008,38009,38010,38011,38012,38013,38014,38015,38016
38017,38018,38019,38020,38021,38022,38023,38024,38025,38026,38027,38028
38029,38030,38031,38032,38033,38034,38035,38036,38037,38038,38039,38040
38041,38042,38043,38044,38045,38046,38047,38048,38049,38050,38051,38052
38053,38054,38055,38056,38057,38058,38059,38060,38061,38062,38063,38064
38065,38066,38067,38068,38069,38070,38071,38072,38073,38074,38075,38076
38077,38078,38079,38080,38081,38082,38083,38084,38085,38086,38087,38088
38089,38090,38091,38092,38093,38094,38095,38096,38097,38098,38099,38100
38101,38102,38103,38104,38105,38106,38107,38108,38109,38110,38111,38112
38113,38114,38115,38116,38117,38118,38119,38120,38121,38122,38123,38124
38125,38126,38127,38128,38129,38130,38131,38132,38133,38134,38135,38136
38137,38138,38139,38140,38141,38142,38143,38144,38145,38146,38147,38148
38149,38150,38151,38152,38153,38154,38155,38156,38157,38158,38159,38160
38161,38162,38163,38164,38165,38166,38167,38168,38169,38170,38171,38172
38173,38174,38175,38176,38177,38178,38179,38180,38181,38182,38183,38184
38185,38186,38187,38188,38189,38190,38191,38192,38193,38194,38195,38196
38197,38198,38199,38200,38201,38202,38203,38204,38205,38206,38207,38208
38209,38210,38211,38212,38213,38214,38215,38216,38217,38218,38219,38220
38221,38222,38223,38224,38225,38226,38227,38228,38229,38230,38231,38232
38233,38234,38235,38236,38237,38238,38239,38240,38241,38242,38243,38244
38245,38246,38247,38248,38249,38250,38251,38252,38253,38254,38255,38256
38257,38258,38259,38260,38261,38262,38263,38264,38265,38266,38267,38268
38269,38270,38271,38272,38273,38274,38275,38276,38277,38278,38279,38280
38281,38282,38283,38284,38285,38286,38287,38288,38289,38290,38291,38292
38293,38294,38295,38296,38297,38298,38299,38300,38301,38302,38303,38304
38305,38306,38307,38308,38309,38310,38311,38312,38313,38314,38315,38316
38317,38318,38319,38320,38321,38322,38323,38324,38325,38326,38327,38328
38329,38330,38331,38332,38333,38334,38335,38336,38337,38338,38339,38340
38341,38342,38343,38344,38345,38346,38347,38348,38349,38350,38351,38352
38353,38354,38355,38356,38357,38358,38359,38360,38361,38362,38363,38364
38365,38366,38367,38368,38369,38370,38371,38372,38373,38374,38375,38376
38377,38378,38379,38380,38381,38382,38383,38384,38385,38386,38387,38388
38389,38390,38391,38392,38393,38394,38395,38396,38397,38398,38399,38400
38401,38402,38403,38404,38405,38406,38407,38408,38409,38410,38411,38412
38413,38414,38415,38416,38417,38418,38419,38420,38421,38422,38423,38424
38425,38426,38427,38428,38429,38430,38431,38432,38433,38434,38435,38436
38437,38438,38439,38440,38441,38442,38443,38444,38445,38446,38447,38448
38449,38450,38451,38452,38453,38454,38455,38456,38457,38458,38459,38460
38461,38462,38463,38464,38465,38466,38467,38468,38469,38470,38471,38472
38473,38474,38475,38476,38477,38478,38479,38480,38481,38482,38483,38484
38485,38486,38487,38488,38489,38490,38491,38492,38493,38494,38495,38496
38497,38498,38499,38500,38501,38502,38503,38504,38505,38506,38507,38508
38509,38510,38511,38512,38513,38514,38515,38516,38517,38518,38519,38520
38521,38522,38523,38524,38525,38526,38527,38528,38529,38530,38531,38532
38533,38534,38535,38536,38537,38538,38539,38540,38541,38542,38543,38544
38545,38546,38547,38548,38549,38550,38551,38552,38553,38554,38555,38556
38557,38558,38559,38560,38561,38562,38563,38564,38565,38566,38567,38568
38569,38570,38571,38572,38573,38574,38575,38576,38577,38578,38579,38580
38581,38582,38583,38584,38585,38586,38587,38588,38589,38590,38591,38592
38593,38594,38595,38596,38597,38598,38599,38600,38601,38602,38603,38604
38605,38606,38607,38608,38609,38610,38611,38612,38613,38614,38615,38616
38617,38618,38619,38620,38621,38622,38623,38624,38625,38626,38627,38628
38629,38630,38631,38632,38633,38634,38635,38636,38637,38638,38639,38640
38641,38642,38643,38644,38645,38646,38647,38648,38649,38650,38651,38652
38653,38654,38655,38656,38657,38658,38659,38660,38661,38662,38663,38664
38665,38666,38667,38668,38669,38670,38671,38672,38673,38674,38675,38676
38677,38678,38679,38680,38681,38682,38683,38684,38685,38686,38687,38688
38689,38690,38691,38692,38693,38694,38695,38696,38697,38698,38699,38700
38701,38702,38703,38704,38705,38706,38707,38708,38709,38710,38711,38712
38713,38714,38715,38716,38717,38718,38719,38720,38721,38722,38723,38724
38725,38726,38727,38728,38729,38730,38731,38732,38733,38734,38735,38736
38737,38738,38739,38740,38741,38742,38743,38744,38745,38746,38747,38748
38749,38750,38751,38752,38753,38754,38755,38756,38757,38758,38759,38760
38761,38762,38763,38764,38765,38766,38767,38768,38769,38770,38771,38772
38773,38774,38775,38776,38777,38778,38779,38780,38781,38782,38783,38784
38785,38786,38787,38788,38789,38790,38791,38792,38793,38794,38795,38796
38797,38798,38799,38800,38801,38802,38803,38804,38805,38806,38807,38808
38809,38810,38811,38812,38813,38814,38815,38816,38817,38818,38819,38820
38821,38822,38823,38824,38825,38826,38827,38828,38829,38830,38831,38832
38833,38834,38835,38836,38837,38838,38839,38840,38841,38842,38843,38844
38845,38846,38847,38848,38849,38850,38851,38852,38853,38854,38855,38856
38857,38858,38859,38860,38861,38862,38863,38864,38865,38866,38867,38868
38869,38870,38871,38872,38873,38874,38875,38876,38877,38878,38879,38880
38881,38882,38883,38884,38885,38886,38887,38888,38889,38890,38891,38892
38893,38894,38895,38896,38897,38898,38899,38900,38901,38902,38903,38904
38905,38906,38907,38908,38909,38910,38911,38912,38913,38914,38915,38916
38917,38918,38919,38920,38921,38922,38923,38924,38925,38926,38927,38928
38929,38930,38931,38932,38933,38934,38935,38936,38937,38938,38939,38940
38941,38942,38943,38944,38945,38946,38947,38948,38949,38950,38951,38952
38953,38954,38955,38956,38957,38958,38959,38960,38961,38962,38963,38964
38965,38966,38967,38968,38969,38970,38971,38972,38973,38974,38975,38976
38977,38978,38979,38980,38981,38982,38983,38984,38985,38986,38987,38988
38989,38990,38991,38992,38993,38994,38995,38996,38997,38998,38999,39000
39001,39002,39003,39004,39005,39006,39007,39008,39009,39010,39011,39012
39013,39014,39015,39016,39017,39018,39019,39020,39021,39022,39023,39024
39025,39026,39027,39028,39029,39030,39031,39032,39033,39034,39035,39036
39037,39038,39039,39040,39041,39042,39043,39044,39045,39046,39047,39048
39049,39050,39051,39052,39053,39054,39055,39056,39057,39058,39059,39060
39061,39062,39063,39064,39065,39066,39067,39068,39069,39070,39071,39072
39073,39074,39075,39076,39077,39078,39079,39080,39081,39082,39083,39084
39085,39086,39087,39088,39089,39090,39091,39092,39093,39094,39095,39096
39097,39098,39099,39100,39101,39102,39103,39104,39105,39106,39107,39108
39109,39110,39111,39112,39113,39114,39115,39116,39117,39118,39119,39120
39121,39122,39123,39124,39125,39126,39127,39128,39129,39130,39131,39132
39133,39134,39135,39136,39137,39138,39139,39140,39141,39142,39143,39144
39145,39146,39147,39148,39149,39150,39151,39152,39153,39154,39155,39156
39157,39158,39159,39160,39161,39162,39163,39164,39165,39166,39167,39168
39169,39170,39171,39172,39173,39174,39175,39176,39177,39178,39179,39180
39181,39182,39183,39184,39185,39186,39187,39188,39189,39190,39191,39192
39193,39194,39195,39196,39197,39198,39199,39200,39201,39202,39203,39204
39205,39206,39207,39208,39209,39210,39211,39212,39213,39214,39215,39216
39217,39218,39219,39220,39221,39222,39223,39224,39225,39226,39227,39228
39229,39230,39231,39232,39233,39234,39235,39236,39237,39238,39239,39240
39241,39242,39243,39244,39245,39246,39247,39248,39249,39250,39251,39252
39253,39254,39255,39256,39257,39258,39259,39260,39261,39262,39263,39264
39265,39266,39267,39268,39269,39270,39271,39272,39273,39274,39275,39276
39277,39278,39279,39280,39281,39282,39283,39284,39285,39286,39287,39288
39289,39290,39291,39292,39293,39294,39295,39296,39297,39298,39299,39300
39301,39302,39303,39304,39305,39306,39307,39308,39309,39310,39311,39312
39313,39314,39315,39316,39317,39318,39319,39320,39321,39322,39323,39324
39325,39326,39327,39328,39329,39330,39331,39332,39333,39334,39335,39336
39337,39338,39339,39340,39341,39342,39343,39344,39345,39346,39347,39348
39349,39350,39351,39352,39353,39354,39355,39356,39357,39358,39359,39360
39361,39362,39363,39364,39365,39366,39367,39368,39369,39370,39371,39372
39373,39374,39375,39376,39377,39378,39379,39380,39381,39382,39383,39384
39385,39386,39387,39388,39389,39390,39391,39392,39393,39394,39395,39396
39397,39398,39399,39400,39401,39402,39403,39404,39405,39406,39407,39408
39409,39410,39411,39412,39413,39414,39415,39416,39417,39418,39419,39420
39421,39422,39423,39424,39425,39426,39427,39428,39429,39430,39431,39432
39433,39434,39435,39436,39437,39438,39439,39440,39441,39442,39443,39444
39445,39446,39447,39448,39449,39450,39451,39452,39453,39454,39455,39456
39457,39458,39459,39460,39461,39462,39463,39464,39465,39466,39467,39468
39469,39470,39471,39472,39473,39474,39475,39476,39477,39478,39479,39480
39481,39482,39483,39484,39485,39486,39487,39488,39489,39490,39491,39492
39493,39494,39495,39496,39497,39498,39499,39500,39501,39502,39503,39504
39505,39506,39507,39508,39509,39510,39511,39512,39513,39514,39515,39516
39517,39518,39519,39520,39521,39522,39523,39524,39525,39526,39527,39528
39529,39530,39531,39532,39533,39534,39535,39536,39537,39538,39539,39540
39541,39542,39543,39544,39545,39546,39547,39548,39549,39550,39551,39552
39553,39554,39555,39556,39557,39558,39559,39560,39561,39562,39563,39564
39565,39566,39567,39568,39569,39570,39571,39572,39573,39574,39575,39576
39577,39578,39579,39580,39581,39582,39583,39584,39585,39586,39587,39588
39589,39590,39591,39592,39593,39594,39595,39596,39597,39598,39599,39600
39601,39602,39603,39604,39605,39606,39607,39608,39609,39610,39611,39612
39613,39614,39615,39616,39617,39618,39619,39620,39621,39622,39623,39624
39625,39626,39627,39628,39629,39630,39631,39632,39633,39634,39635,39636
39637,39638,39639,39640,39641,39642,39643,39644,39645,39646,39647,39648
39649,39650,39651,39652,39653,39654,39655,39656,39657,39658,39659,39660
39661,39662,39663,39664,39665,39666,39667,39668,39669,39670,39671,39672
39673,39674,39675,39676,39677,39678,39679,39680,39681,39682,39683,39684
39685,39686,39687,39688,39689,39690,39691,39692,39693,39694,39695,39696
39697,39698,39699,39700,39701,39702,39703,39704,39705,39706,39707,39708
39709,39710,39711,39712,39713,39714,39715,39716,39717,39718,39719,39720
39721,39722,39723,39724,39725,39726,39727,39728,39729,39730,39731,39732
39733,39734,39735,39736,39737,39738,39739,39740,39741,39742,39743,39744
39745,39746,39747,39748,39749,39750,39751,39752,39753,39754,39755,39756
39757,39758,39759,39760,39761,39762,39763,39764,39765,39766,39767,39768
39769,39770,39771,39772,39773,39774,39775,39776,39777,39778,39779,39780
39781,39782,39783,39784,39785,39786,39787,39788,39789,39790,39791,39792
39793,39794,39795,39796,39797,39798,39799,39800,39801,39802,39803,39804
39805,39806,39807,39808,39809,39810,39811,39812,39813,39814,39815,39816
39817,39818,39819,39820,39821,39822,39823,39824,39825,39826,39827,39828
39829,39830,39831,39832,39833,39834,39835,39836,39837,39838,39839,39840
39841,39842,39843,39844,39845,39846,39847,39848,39849,39850,39851,39852
39853,39854,39855,39856,39857,39858,39859,39860,39861,39862,39863,39864
39865,39866,39867,39868,39869,39870,39871,39872,39873,39874,39875,39876
39877,39878,39879,39880,39881,39882,39883,39884,39885,39886,39887,39888
39889,39890,39891,39892,39893,39894,39895,39896,39897,39898,39899,39900
39901,39902,39903,39904,39905,39906,39907,39908,39909,39910,39911,39912
39913,39914,39915,39916,39917,39918,39919,39920,39921,39922,39923,39924
39925,39926,39927,39928,39929,39930,39931,39932,39933,39934,39935,39936
39937,39938,39939,39940,39941,39942,39943,39944,39945,39946,39947,39948
39949,39950,39951,39952,39953,39954,39955,39956,39957,39958,39959,39960
39961,39962,39963,39964,39965,39966,39967,39968,39969,39970,39971,39972
39973,39974,39975,39976,39977,39978,39979,39980,39981,39982,39983,39984
39985,39986,39987,39988,39989,39990,39991,39992,39993,39994,39995,39996
39997,39998,39999,40000,40001,40002,40003,40004,40005,40006,40007,40008
40009,40010,40011,40012,40013,40014,40015,40016,40017,40018,40019,40020
40021,40022,40023,40024,40025,40026,40027,40028,40029,40030,40031,40032
40033,40034,40035,40036,40037,40038,40039,40040,40041,40042,40043,40044
40045,40046,40047,40048,40049,40050,40051,40052,40053,40054,40055,40056
40057,40058,40059,40060,40061,40062,40063,40064,40065,40066,40067,40068
40069,40070,40071,40072,40073,40074,40075,40076,40077,40078,40079,40080
40081,40082,40083,40084,40085,40086,40087,40088,40089,40090,40091,40092
40093,40094,40095,40096,40097,40098,40099,40100,40101,40102,40103,40104
40105,40106,40107,40108,40109,40110,40111,40112,40113,40114,40115,40116
40117,40118,40119,40120,40121,40122,40123,40124,40125,40126,40127,40128
40129,40130,40131,40132,40133,40134,40135,40136,40137,40138,40139,40140
40141,40142,40143,40144,40145,40146,40147,40148,40149,40150,40151,40152
40153,40154,40155,40156,40157,40158,40159,40160,40161,40162,40163,40164
40165,40166,40167,40168,40169,40170,40171,40172,40173,40174,40175,40176
40177,40178,40179,40180,40181,40182,40183,40184,40185,40186,40187,40188
40189,40190,40191,40192,40193,40194,40195,40196,40197,40198,40199,40200
40201,40202,40203,40204,40205,40206,40207,40208,40209,40210,40211,40212
40213,40214,40215,40216,40217,40218,40219,40220,40221,40222,40223,40224
40225,40226,40227,40228,40229,40230,40231,40232,40233,40234,40235,40236
40237,40238,40239,40240,40241,40242,40243,40244,40245,40246,40247,40248
40249,40250,40251,40252,40253,40254,40255,40256,40257,40258,40259,40260
40261,40262,40263,40264,40265,40266,40267,40268,40269,40270,40271,40272
40273,40274,40275,40276,40277,40278,40279,40280,40281,40282,40283,40284
40285,40286,40287,40288,40289,40290,40291,40292,40293,40294,40295,40296
40297,40298,40299,40300,40301,40302,40303,40304,40305,40306,40307,40308
40309,40310,40311,40312,40313,40314,40315,40316,40317,40318,40319,40320
40321,40322,40323,40324,40325,40326,40327,40328,40329,40330,40331,40332
40333,40334,40335,40336,40337,40338,40339,40340,40341,40342,40343,40344
40345,40346,40347,40348,40349,40350,40351,40352,40353,40354,40355,40356
40357,40358,40359,40360,40361,40362,40363,40364,40365,40366,40367,40368
40369,40370,40371,40372,40373,40374,40375,40376,40377,40378,40379,40380
40381,40382,40383,40384,40385,40386,40387,40388,40389,40390,40391,40392
40393,40394,40395,40396,40397,40398,40399,40400,40401,40402,40403,40404
40405,40406,40407,40408,40409,40410,40411,40412,40413,40414,40415,40416
40417,40418,40419,40420,40421,40422,40423,40424,40425,40426,40427,40428
40429,40430,40431,40432,40433,40434,40435,40436,40437,40438,40439,40440
40441,40442,40443,40444,40445,40446,40447,40448,40449,40450,40451,40452
40453,40454,40455,40456,40457,40458,40459,40460,40461,40462,40463,40464
40465,40466,40467,40468,40469,40470,40471,40472,40473,40474,40475,40476
40477,40478,40479,40480,40481,40482,40483,40484,40485,40486,40487,40488
40489,40490,40491,40492,40493,40494,40495,40496,40497,40498,40499,40500
40501,40502,40503,40504,40505,40506,40507,40508,40509,40510,40511,40512
40513,40514,40515,40516,40517,40518,40519,40520,40521,40522,40523,40524
40525,40526,40527,40528,40529,40530,40531,40532,40533,40534,40535,40536
40537,40538,40539,40540,40541,40542,40543,40544,40545,40546,40547,40548
40549,40550,40551,40552,40553,40554,40555,40556,40557,40558,40559,40560
40561,40562,40563,40564,40565,40566,40567,40568,40569,40570,40571,40572
40573,40574,40575,40576,40577,40578,40579,40580,40581,40582,40583,40584
40585,40586,40587,40588,40589,40590,40591,40592,40593,40594,40595,40596
40597,40598,40599,40600,40601,40602,40603,40604,40605,40606,40607,40608
40609,40610,40611,40612,40613,40614,40615,40616,40617,40618,40619,40620
40621,40622,40623,40624,40625,40626,40627,40628,40629,40630,40631,40632
40633,40634,40635,40636,40637,40638,40639,40640,40641,40642,40643,40644
40645,40646,40647,40648,40649,40650,40651,40652,40653,40654,40655,40656
40657,40658,40659,40660,40661,40662,40663,40664,40665,40666,40667,40668
40669,40670,40671,40672,40673,40674,40675,40676,40677,40678,40679,40680
40681,40682,40683,40684,40685,40686,40687,40688,40689,40690,40691,40692
40693,40694,40695,40696,40697,40698,40699,40700,40701,40702,40703,40704
40705,40706,40707,40708,40709,40710,40711,40712,40713,40714,40715,40716
40717,40718,40719,40720,40721,40722,40723,40724,40725,40726,40727,40728
40729,40730,40731,40732,40733,40734,40735,40736,40737,40738,40739,40740
40741,40742,40743,40744,40745,40746,40747,40748,40749,40750,40751,40752
40753,40754,40755,40756,40757,40758,40759,40760,40761,40762,40763,40764
40765,40766,40767,40768,40769,40770,40771,40772,40773,40774,40775,40776
40777,40778,40779,40780,40781,40782,40783,40784,40785,40786,40787,40788
40789,40790,40791,40792,40793,40794,40795,40796,40797,40798,40799,40800
40801,40802,40803,40804,40805,40806,40807,40808,40809,40810,40811,40812
40813,40814,40815,40816,40817,40818,40819,40820,40821,40822,40823,40824
40825,40826,40827,40828,40829,40830,40831,40832,40833,40834,40835,40836
40837,40838,40839,40840,40841,40842,40843,40844,40845,40846,40847,40848
40849,40850,40851,40852,40853,40854,40855,40856,40857,40858,40859,40860
40861,40862,40863,40864,40865,40866,40867,40868,40869,40870,40871,40872
40873,40874,40875,40876,40877,40878,40879,40880,40881,40882,40883,40884
40885,40886,40887,40888,40889,40890,40891,40892,40893,40894,40895,40896
40897,40898,40899,40900,40901,40902,40903,40904,40905,40906,40907,40908
40909,40910,40911,40912,40913,40914,40915,40916,40917,40918,40919,40920
40921,40922,40923,40924,40925,40926,40927,40928,40929,40930,40931,40932
40933,40934,40935,40936,40937,40938,40939,40940,40941,40942,40943,40944
40945,40946,40947,40948,40949,40950,40951,40952,40953,40954,40955,40956
40957,40958,40959,40960,40961,40962,40963,40964,40965,40966,40967,40968
40969,40970,40971,40972,40973,40974,40975,40976,40977,40978,40979,40980
40981,40982,40983,40984,40985,40986,40987,40988,40989,40990,40991,40992
40993,40994,40995,40996,40997,40998,40999,41000,41001,41002,41003,41004
41005,41006,41007,41008,41009,41010,41011,41012,41013,41014,41015,41016
41017,41018,41019,41020,41021,41022,41023,41024,41025,41026,41027,41028
41029,41030,41031,41032,41033,41034,41035,41036,41037,41038,41039,41040
41041,41042,41043,41044,41045,41046,41047,41048,41049,41050,41051,41052
41053,41054,41055,41056,41057,41058,41059,41060,41061,41062,41063,41064
41065,41066,41067,41068,41069,41070,41071,41072,41073,41074,41075,41076
41077,41078,41079,41080,41081,41082,41083,41084,41085,41086,41087,41088
41089,41090,41091,41092,41093,41094,41095,41096,41097,41098,41099,41100
41101,41102,41103,41104,41105,41106,41107,41108,41109,41110,41111,41112
41113,41114,41115,41116,41117,41118,41119,41120,41121,41122,41123,41124
41125,41126,41127,41128,41129,41130,41131,41132,41133,41134,41135,41136
41137,41138,41139,41140,41141,41142,41143,41144,41145,41146,41147,41148
41149,41150,41151,41152,41153,41154,41155,41156,41157,41158,41159,41160
41161,41162,41163,41164,41165,41166,41167,41168,41169,41170,41171,41172
41173,41174,41175,41176,41177,41178,41179,41180,41181,41182,41183,41184
41185,41186,41187,41188,41189,41190,41191,41192,41193,41194,41195,41196
41197,41198,41199,41200,41201,41202,41203,41204,41205,41206,41207,41208
41209,41210,41211,41212,41213,41214,41215,41216,41217,41218,41219,41220
41221,41222,41223,41224,41225,41226,41227,41228,41229,41230,41231,41232
41233,41234,41235,41236,41237,41238,41239,41240,41241,41242,41243,41244
41245,41246,41247,41248,41249,41250,41251,41252,41253,41254,41255,41256
41257,41258,41259,41260,41261,41262,41263,41264,41265,41266,41267,41268
41269,41270,41271,41272,41273,41274,41275,41276,41277,41278,41279,41280
41281,41282,41283,41284,41285,41286,41287,41288,41289,41290,41291,41292
41293,41294,41295,41296,41297,41298,41299,41300,41301,41302,41303,41304
41305,41306,41307,41308,41309,41310,41311,41312,41313,41314,41315,41316
41317,41318,41319,41320,41321,41322,41323,41324,41325,41326,41327,41328
41329,41330,41331,41332,41333,41334,41335,41336,41337,41338,41339,41340
41341,41342,41343,41344,41345,41346,41347,41348,41349,41350,41351,41352
41353,41354,41355,41356,41357,41358,41359,41360,41361,41362,41363,41364
41365,41366,41367,41368,41369,41370,41371,41372,41373,41374,41375,41376
41377,41378,41379,41380,41381,41382,41383,41384,41385,41386,41387,41388
41389,41390,41391,41392,41393,41394,41395,41396,41397,41398,41399,41400
41401,41402,41403,41404,41405,41406,41407,41408,41409,41410,41411,41412
41413,41414,41415,41416,41417,41418,41419,41420,41421,41422,41423,41424
41425,41426,41427,41428,41429,41430,41431,41432,41433,41434,41435,41436
41437,41438,41439,41440,41441,41442,41443,41444,41445,41446,41447,41448
41449,41450,41451,41452,41453,41454,41455,41456,41457,41458,41459,41460
41461,41462,41463,41464,41465,41466,41467,41468,41469,41470,41471,41472
41473,41474,41475,41476,41477,41478,41479,41480,41481,41482,41483,41484
41485,41486,41487,41488,41489,41490,41491,41492,41493,41494,41495,41496
41497,41498,41499,41500,41501,41502,41503,41504,41505,41506,41507,41508
41509,41510,41511,41512,41513,41514,41515,41516,41517,41518,41519,41520
41521,41522,41523,41524,41525,41526,41527,41528,41529,41530,41531,41532
41533,41534,41535,41536,41537,41538,41539,41540,41541,41542,41543,41544
41545,41546,41547,41548,41549,41550,41551,41552,41553,41554,41555,41556
41557,41558,41559,41560,41561,41562,41563,41564,41565,41566,41567,41568
41569,41570,41571,41572,41573,41574,41575,41576,41577,41578,41579,41580
41581,41582,41583,41584,41585,41586,41587,41588,41589,41590,41591,41592
41593,41594,41595,41596,41597,41598,41599,41600,41601,41602,41603,41604
41605,41606,41607,41608,41609,41610,41611,41612,41613,41614,41615,41616
41617,41618,41619,41620,41621,41622,41623,41624,41625,41626,41627,41628
41629,41630,41631,41632,41633,41634,41635,41636,41637,41638,41639,41640
41641,41642,41643,41644,41645,41646,41647,41648,41649,41650,41651,41652
41653,41654,41655,41656,41657,41658,41659,41660,41661,41662,41663,41664
41665,41666,41667,41668,41669,41670,41671,41672,41673,41674,41675,41676
41677,41678,41679,41680,41681,41682,41683,41684,41685,41686,41687,41688
41689,41690,41691,41692,41693,41694,41695,41696,41697,41698,41699,41700
41701,41702,41703,41704,41705,41706,41707,41708,41709,41710,41711,41712
41713,41714,41715,41716,41717,41718,41719,41720,41721,41722,41723,41724
41725,41726,41727,41728,41729,41730,41731,41732,41733,41734,41735,41736
41737,41738,41739,41740,41741,41742,41743,41744,41745,41746,41747,41748
41749,41750,41751,41752,41753,41754,41755,41756,41757,41758,41759,41760
41761,41762,41763,41764,41765,41766,41767,41768,41769,41770,41771,41772
41773,41774,41775,41776,41777,41778,41779,41780,41781,41782,41783,41784
41785,41786,41787,41788,41789,41790,41791,41792,41793,41794,41795,41796
41797,41798,41799,41800,41801,41802,41803,41804,41805,41806,41807,41808
41809,41810,41811,41812,41813,41814,41815,41816,41817,41818,41819,41820
41821,41822,41823,41824,41825,41826,41827,41828,41829,41830,41831,41832
41833,41834,41835,41836,41837,41838,41839,41840,41841,41842,41843,41844
41845,41846,41847,41848,41849,41850,41851,41852,41853,41854,41855,41856
41857,41858,41859,41860,41861,41862,41863,41864,41865,41866,41867,41868
41869,41870,41871,41872,41873,41874,41875,41876,41877,41878,41879,41880
41881,41882,41883,41884,41885,41886,41887,41888,41889,41890,41891,41892
41893,41894,41895,41896,41897,41898,41899,41900,41901,41902,41903,41904
41905,41906,41907,41908,41909,41910,41911,41912,41913,41914,41915,41916
41917,41918,41919,41920,41921,41922,41923,41924,41925,41926,41927,41928
41929,41930,41931,41932,41933,41934,41935,41936,41937,41938,41939,41940
41941,41942,41943,41944,41945,41946,41947,41948,41949,41950,41951,41952
41953,41954,41955,41956,41957,41958,41959,41960,41961,41962,41963,41964
41965,41966,41967,41968,41969,41970,41971,41972,41973,41974,41975,41976
41977,41978,41979,41980,41981,41982,41983,41984,41985,41986,41987,41988
41989,41990,41991,41992,41993,41994,41995,41996,41997,41998,41999,42000
42001,42002,42003,42004,42005,42006,42007,42008,42009,42010,42011,42012
42013,42014,42015,42016,42017,42018,42019,42020,42021,42022,42023,42024
42025,42026,42027,42028,42029,42030,42031,42032,42033,42034,42035,42036
42037,42038,42039,42040,42041,42042,42043,42044,42045,42046,42047,42048
42049,42050,42051,42052,42053,42054,42055,42056,42057,42058,42059,42060
42061,42062,42063,42064,42065,42066,42067,42068,42069,42070,42071,42072
42073,42074,42075,42076,42077,42078,42079,42080,42081,42082,42083,42084
42085,42086,42087,42088,42089,42090,42091,42092,42093,42094,42095,42096
42097,42098,42099,42100,42101,42102,42103,42104,42105,42106,42107,42108
42109,42110,42111,42112,42113,42114,42115,42116,42117,42118,42119,42120
42121,42122,42123,42124,42125,42126,42127,42128,42129,42130,42131,42132
42133,42134,42135,42136,42137,42138,42139,42140,42141,42142,42143,42144
42145,42146,42147,42148,42149,42150,42151,42152,42153,42154,42155,42156
42157,42158,42159,42160,42161,42162,42163,42164,42165,42166,42167,42168
42169,42170,42171,42172,42173,42174,42175,42176,42177,42178,42179,42180
42181,42182,42183,42184,42185,42186,42187,42188,42189,42190,42191,42192
42193,42194,42195,42196,42197,42198,42199,42200,42201,42202,42203,42204
42205,42206,42207,42208,42209,42210,42211,42212,42213,42214,42215,42216
42217,42218,42219,42220,42221,42222,42223,42224,42225,42226,42227,42228
42229,42230,42231,42232,42233,42234,42235,42236,42237,42238,42239,42240
42241,42242,42243,42244,42245,42246,42247,42248,42249,42250,42251,42252
42253,42254,42255,42256,42257,42258,42259,42260,42261,42262,42263,42264
42265,42266,42267,42268,42269,42270,42271,42272,42273,42274,42275,42276
42277,42278,42279,42280,42281,42282,42283,42284,42285,42286,42287,42288
42289,42290,42291,42292,42293,42294,42295,42296,42297,42298,42299,42300
42301,42302,42303,42304,42305,42306,42307,42308,42309,42310,42311,42312
42313,42314,42315,42316,42317,42318,42319,42320,42321,42322,42323,42324
42325,42326,42327,42328,42329,42330,42331,42332,42333,42334,42335,42336
42337,42338,42339,42340,42341,42342,42343,42344,42345,42346,42347,42348
42349,42350,42351,42352,42353,42354,42355,42356,42357,42358,42359,42360
42361,42362,42363,42364,42365,42366,42367,42368,42369,42370,42371,42372
42373,42374,42375,42376,42377,42378,42379,42380,42381,42382,42383,42384
42385,42386,42387,42388,42389,42390,42391,42392,42393,42394,42395,42396
42397,42398,42399,42400,42401,42402,42403,42404,42405,42406,42407,42408
42409,42410,42411,42412,42413,42414,42415,42416,42417,42418,42419,42420
42421,42422,42423,42424,42425,42426,42427,42428,42429,42430,42431,42432
42433,42434,42435,42436,42437,42438,42439,42440,42441,42442,42443,42444
42445,42446,42447,42448,42449,42450,42451,42452,42453,42454,42455,42456
42457,42458,42459,42460,42461,42462,42463,42464,42465,42466,42467,42468
42469,42470,42471,42472,42473,42474,42475,42476,42477,42478,42479,42480
42481,42482,42483,42484,42485,42486,42487,42488,42489,42490,42491,42492
42493,42494,42495,42496,42497,42498,42499,42500,42501,42502,42503,42504
42505,42506,42507,42508,42509,42510,42511,42512,42513,42514,42515,42516
42517,42518,42519,42520,42521,42522,42523,42524,42525,42526,42527,42528
42529,42530,42531,42532,42533,42534,42535,42536,42537,42538,42539,42540
42541,42542,42543,42544,42545,42546,42547,42548,42549,42550,42551,42552
42553,42554,42555,42556,42557,42558,42559,42560,42561,42562,42563,42564
42565,42566,42567,42568,42569,42570,42571,42572,42573,42574,42575,42576
42577,42578,42579,42580,42581,42582,42583,42584,42585,42586,42587,42588
42589,42590,42591,42592,42593,42594,42595,42596,42597,42598,42599,42600
42601,42602,42603,42604,42605,42606,42607,42608,42609,42610,42611,42612
42613,42614,42615,42616,42617,42618,42619,42620,42621,42622,42623,42624
42625,42626,42627,42628,42629,42630,42631,42632,42633,42634,42635,42636
42637,42638,42639,42640,42641,42642,42643,42644,42645,42646,42647,42648
42649,42650,42651,42652,42653,42654,42655,42656,42657,42658,42659,42660
42661,42662,42663,42664,42665,42666,42667,42668,42669,42670,42671,42672
42673,42674,42675,42676,42677,42678,42679,42680,42681,42682,42683,42684
42685,42686,42687,42688,42689,42690,42691,42692,42693,42694,42695,42696
42697,42698,42699,42700,42701,42702,42703,42704,42705,42706,42707,42708
42709,42710,42711,42712,42713,42714,42715,42716,42717,42718,42719,42720
42721,42722,42723,42724,42725,42726,42727,42728,42729,42730,42731,42732
42733,42734,42735,42736,42737,42738,42739,42740,42741,42742,42743,42744
42745,42746,42747,42748,42749,42750,42751,42752,42753,42754,42755,42756
42757,42758,42759,42760,42761,42762,42763,42764,42765,42766,42767,42768
42769,42770,42771,42772,42773,42774,42775,42776,42777,42778,42779,42780
42781,42782,42783,42784,42785,42786,42787,42788,42789,42790,42791,42792
42793,42794,42795,42796,42797,42798,42799,42800,42801,42802,42803,42804
42805,42806,42807,42808,42809,42810,42811,42812,42813,42814,42815,42816
42817,42818,42819,42820,42821,42822,42823,42824,42825,42826,42827,42828
42829,42830,42831,42832,42833,42834,42835,42836,42837,42838,42839,42840
42841,42842,42843,42844,42845,42846,42847,42848,42849,42850,42851,42852
42853,42854,42855,42856,42857,42858,42859,42860,42861,42862,42863,42864
42865,42866,42867,42868,42869,42870,42871,42872,42873,42874,42875,42876
42877,42878,42879,42880,42881,42882,42883,42884,42885,42886,42887,42888
42889,42890,42891,42892,42893,42894,42895,42896,42897,42898,42899,42900
42901,42902,42903,42904,42905,42906,42907,42908,42909,42910,42911,42912
42913,42914,42915,42916,42917,42918,42919,42920,42921,42922,42923,42924
42925,42926,42927,42928,42929,42930,42931,42932,42933,42934,42935,42936
42937,42938,42939,42940,42941,42942,42943,42944,42945,42946,42947,42948
42949,42950,42951,42952,42953,42954,42955,42956,42957,42958,42959,42960
42961,42962,42963,42964,42965,42966,42967,42968,42969,42970,42971,42972
42973,42974,42975,42976,42977,42978,42979,42980,42981,42982,42983,42984
42985,42986,42987,42988,42989,42990,42991,42992,42993,42994,42995,42996
42997,42998,42999,43000,43001,43002,43003,43004,43005,43006,43007,43008
43009,43010,43011,43012,43013,43014,43015,43016,43017,43018,43019,43020
43021,43022,43023,43024,43025,43026,43027,43028,43029,43030,43031,43032
43033,43034,43035,43036,43037,43038,43039,43040,43041,43042,43043,43044
43045,43046,43047,43048,43049,43050,43051,43052,43053,43054,43055,43056
43057,43058,43059,43060,43061,43062,43063,43064,43065,43066,43067,43068
43069,43070,43071,43072,43073,43074,43075,43076,43077,43078,43079,43080
43081,43082,43083,43084,43085,43086,43087,43088,43089,43090,43091,43092
43093,43094,43095,43096,43097,43098,43099,43100,43101,43102,43103,43104
43105,43106,43107,43108,43109,43110,43111,43112,43113,43114,43115,43116
43117,43118,43119,43120,43121,43122,43123,43124,43125,43126,43127,43128
43129,43130,43131,43132,43133,43134,43135,43136,43137,43138,43139,43140
43141,43142,43143,43144,43145,43146,43147,43148,43149,43150,43151,43152
43153,43154,43155,43156,43157,43158,43159,43160,43161,43162,43163,43164
43165,43166,43167,43168,43169,43170,43171,43172,43173,43174,43175,43176
43177,43178,43179,43180,43181,43182,43183,43184,43185,43186,43187,43188
43189,43190,43191,43192,43193,43194,43195,43196,43197,43198,43199,43200
43201,43202,43203,43204,43205,43206,43207,43208,43209,43210,43211,43212
43213,43214,43215,43216,43217,43218,43219,43220,43221,43222,43223,43224
43225,43226,43227,43228,43229,43230,43231,43232,43233,43234,43235,43236
43237,43238,43239,43240,43241,43242,43243,43244,43245,43246,43247,43248
43249,43250,43251,43252,43253,43254,43255,43256,43257,43258,43259,43260
43261,43262,43263,43264,43265,43266,43267,43268,43269,43270,43271,43272
43273,43274,43275,43276,43277,43278,43279,43280,43281,43282,43283,43284
43285,43286,43287,43288,43289,43290,43291,43292,43293,43294,43295,43296
43297,43298,43299,43300,43301,43302,43303,43304,43305,43306,43307,43308
43309,43310,43311,43312,43313,43314,43315,43316,43317,43318,43319,43320
43321,43322,43323,43324,43325,43326,43327,43328,43329,43330,43331,43332
43333,43334,43335,43336,43337,43338,43339,43340,43341,43342,43343,43344
43345,43346,43347,43348,43349,43350,43351,43352,43353,43354,43355,43356
43357,43358,43359,43360,43361,43362,43363,43364,43365,43366,43367,43368
43369,43370,43371,43372,43373,43374,43375,43376,43377,43378,43379,43380
43381,43382,43383,43384,43385,43386,43387,43388,43389,43390,43391,43392
43393,43394,43395,43396,43397,43398,43399,43400,43401,43402,43403,43404
43405,43406,43407,43408,43409,43410,43411,43412,43413,43414,43415,43416
43417,43418,43419,43420,43421,43422,43423,43424,43425,43426,43427,43428
43429,43430,43431,43432,43433,43434,43435,43436,43437,43438,43439,43440
43441,43442,43443,43444,43445,43446,43447,43448,43449,43450,43451,43452
43453,43454,43455,43456,43457,43458,43459,43460,43461,43462,43463,43464
43465,43466,43467,43468,43469,43470,43471,43472,43473,43474,43475,43476
43477,43478,43479,43480,43481,43482,43483,43484,43485,43486,43487,43488
43489,43490,43491,43492,43493,43494,43495,43496,43497,43498,43499,43500
43501,43502,43503,43504,43505,43506,43507,43508,43509,43510,43511,43512
43513,43514,43515,43516,43517,43518,43519,43520,43521,43522,43523,43524
43525,43526,43527,43528,43529,43530,43531,43532,43533,43534,43535,43536
43537,43538,43539,43540,43541,43542,43543,43544,43545,43546,43547,43548
43549,43550,43551,43552,43553,43554,43555,43556,43557,43558,43559,43560
43561,43562,43563,43564,43565,43566,43567,43568,43569,43570,43571,43572
43573,43574,43575,43576,43577,43578,43579,43580,43581,43582,43583,43584
43585,43586,43587,43588,43589,43590,43591,43592,43593,43594,43595,43596
43597,43598,43599,43600,43601,43602,43603,43604,43605,43606,43607,43608
43609,43610,43611,43612,43613,43614,43615,43616,43617,43618,43619,43620
43621,43622,43623,43624,43625,43626,43627,43628,43629,43630,43631,43632
43633,43634,43635,43636,43637,43638,43639,43640,43641,43642,43643,43644
43645,43646,43647,43648,43649,43650,43651,43652,43653,43654,43655,43656
43657,43658,43659,43660,43661,43662,43663,43664,43665,43666,43667,43668
43669,43670,43671,43672,43673,43674,43675,43676,43677,43678,43679,43680
43681,43682,43683,43684,43685,43686,43687,43688,43689,43690,43691,43692
43693,43694,43695,43696,43697,43698,43699,43700,43701,43702,43703,43704
43705,43706,43707,43708,43709,43710,43711,43712,43713,43714,43715,43716
43717,43718,43719,43720,43721,43722,43723,43724,43725,43726,43727,43728
43729,43730,43731,43732,43733,43734,43735,43736,43737,43738,43739,43740
43741,43742,43743,43744,43745,43746,43747,43748,43749,43750,43751,43752
43753,43754,43755,43756,43757,43758,43759,43760,43761,43762,43763,43764
43765,43766,43767,43768,43769,43770,43771,43772,43773,43774,43775,43776
43777,43778,43779,43780,43781,43782,43783,43784,43785,43786,43787,43788
43789,43790,43791,43792,43793,43794,43795,43796,43797,43798,43799,43800
43801,43802,43803,43804,43805,43806,43807,43808,43809,43810,43811,43812
43813,43814,43815,43816,43817,43818,43819,43820,43821,43822,43823,43824
43825,43826,43827,43828,43829,43830,43831,43832,43833,43834,43835,43836
43837,43838,43839,43840,43841,43842,43843,43844,43845,43846,43847,43848
43849,43850,43851,43852,43853,43854,43855,43856,43857,43858,43859,43860
43861,43862,43863,43864,43865,43866,43867,43868,43869,43870,43871,43872
43873,43874,43875,43876,43877,43878,43879,43880,43881,43882,43883,43884
43885,43886,43887,43888,43889,43890,43891,43892,43893,43894,43895,43896
43897,43898,43899,43900,43901,43902,43903,43904,43905,43906,43907,43908
43909,43910,43911,43912,43913,43914,43915,43916,43917,43918,43919,43920
43921,43922,43923,43924,43925,43926,43927,43928,43929,43930,43931,43932
43933,43934,43935,43936,43937,43938,43939,43940,43941,43942,43943,43944
43945,43946,43947,43948,43949,43950,43951,43952,43953,43954,43955,43956
43957,43958,43959,43960,43961,43962,43963,43964,43965,43966,43967,43968
43969,43970,43971,43972,43973,43974,43975,43976,43977,43978,43979,43980
43981,43982,43983,43984,43985,43986,43987,43988,43989,43990,43991,43992
43993,43994,43995,43996,43997,43998,43999,44000,44001,44002,44003,44004
44005,44006,44007,44008,44009,44010,44011,44012,44013,44014,44015,44016
44017,44018,44019,44020,44021,44022,44023,44024,44025,44026,44027,44028
44029,44030,44031,44032,44033,44034,44035,44036,44037,44038,44039,44040
44041,44042,44043,44044,44045,44046,44047,44048,44049,44050,44051,44052
44053,44054,44055,44056,44057,44058,44059,44060,44061,44062,44063,44064
44065,44066,44067,44068,44069,44070,44071,44072,44073,44074,44075,44076
44077,44078,44079,44080,44081,44082,44083,44084,44085,44086,44087,44088
44089,44090,44091,44092,44093,44094,44095,44096,44097,44098,44099,44100
44101,44102,44103,44104,44105,44106,44107,44108,44109,44110,44111,44112
44113,44114,44115,44116,44117,44118,44119,44120,44121,44122,44123,44124
44125,44126,44127,44128,44129,44130,44131,44132,44133,44134,44135,44136
44137,44138,44139,44140,44141,44142,44143,44144,44145,44146,44147,44148
44149,44150,44151,44152,44153,44154,44155,44156,44157,44158,44159,44160
44161,44162,44163,44164,44165,44166,44167,44168,44169,44170,44171,44172
44173,44174,44175,44176,44177,44178,44179,44180,44181,44182,44183,44184
44185,44186,44187,44188,44189,44190,44191,44192,44193,44194,44195,44196
44197,44198,44199,44200,44201,44202,44203,44204,44205,44206,44207,44208
44209,44210,44211,44212,44213,44214,44215,44216,44217,44218,44219,44220
44221,44222,44223,44224,44225,44226,44227,44228,44229,44230,44231,44232
44233,44234,44235,44236,44237,44238,44239,44240,44241,44242,44243,44244
44245,44246,44247,44248,44249,44250,44251,44252,44253,44254,44255,44256
44257,44258,44259,44260,44261,44262,44263,44264,44265,44266,44267,44268
44269,44270,44271,44272,44273,44274,44275,44276,44277,44278,44279,44280
44281,44282,44283,44284,44285,44286,44287,44288,44289,44290,44291,44292
44293,44294,44295,44296,44297,44298,44299,44300,44301,44302,44303,44304
44305,44306,44307,44308,44309,44310,44311,44312,44313,44314,44315,44316
44317,44318,44319,44320,44321,44322,44323,44324,44325,44326,44327,44328
44329,44330,44331,44332,44333,44334,44335,44336,44337,44338,44339,44340
44341,44342,44343,44344,44345,44346,44347,44348,44349,44350,44351,44352
44353,44354,44355,44356,44357,44358,44359,44360,44361,44362,44363,44364
44365,44366,44367,44368,44369,44370,44371,44372,44373,44374,44375,44376
44377,44378,44379,44380,44381,44382,44383,44384,44385,44386,44387,44388
44389,44390,44391,44392,44393,44394,44395,44396,44397,44398,44399,44400
44401,44402,44403,44404,44405,44406,44407,44408,44409,44410,44411,44412
44413,44414,44415,44416,44417,44418,44419,44420,44421,44422,44423,44424
44425,44426,44427,44428,44429,44430,44431,44432,44433,44434,44435,44436
44437,44438,44439,44440,44441,44442,44443,44444,44445,44446,44447,44448
44449,44450,44451,44452,44453,44454,44455,44456,44457,44458,44459,44460
44461,44462,44463,44464,44465,44466,44467,44468,44469,44470,44471,44472
44473,44474,44475,44476,44477,44478,44479,44480,44481,44482,44483,44484
44485,44486,44487,44488,44489,44490,44491,44492,44493,44494,44495,44496
44497,44498,44499,44500,44501,44502,44503,44504,44505,44506,44507,44508
44509,44510,44511,44512,44513,44514,44515,44516,44517,44518,44519,44520
44521,44522,44523,44524,44525,44526,44527,44528,44529,44530,44531,44532
44533,44534,44535,44536,44537,44538,44539,44540,44541,44542,44543,44544
44545,44546,44547,44548,44549,44550,44551,44552,44553,44554,44555,44556
44557,44558,44559,44560,44561,44562,44563,44564,44565,44566,44567,44568
44569,44570,44571,44572,44573,44574,44575,44576,44577,44578,44579,44580
44581,44582,44583,44584,44585,44586,44587,44588,44589,44590,44591,44592
44593,44594,44595,44596,44597,44598,44599,44600,44601,44602,44603,44604
44605,44606,44607,44608,44609,44610,44611,44612,44613,44614,44615,44616
44617,44618,44619,44620,44621,44622,44623,44624,44625,44626,44627,44628
44629,44630,44631,44632,44633,44634,44635,44636,44637,44638,44639,44640
44641,44642,44643,44644,44645,44646,44647,44648,44649,44650,44651,44652
44653,44654,44655,44656,44657,44658,44659,44660,44661,44662,44663,44664
44665,44666,44667,44668,44669,44670,44671,44672,44673,44674,44675,44676
44677,44678,44679,44680,44681,44682,44683,44684,44685,44686,44687,44688
44689,44690,44691,44692,44693,44694,44695,44696,44697,44698,44699,44700
44701,44702,44703,44704,44705,44706,44707,44708,44709,44710,44711,44712
44713,44714,44715,44716,44717,44718,44719,44720,44721,44722,44723,44724
44725,44726,44727,44728,44729,44730,44731,44732,44733,44734,44735,44736
44737,44738,44739,44740,44741,44742,44743,44744,44745,44746,44747,44748
44749,44750,44751,44752,44753,44754,44755,44756,44757,44758,44759,44760
44761,44762,44763,44764,44765,44766,44767,44768,44769,44770,44771,44772
44773,44774,44775,44776,44777,44778,44779,44780,44781,44782,44783,44784
44785,44786,44787,44788,44789,44790,44791,44792,44793,44794,44795,44796
44797,44798,44799,44800,44801,44802,44803,44804,44805,44806,44807,44808
44809,44810,44811,44812,44813,44814,44815,44816,44817,44818,44819,44820
44821,44822,44823,44824,44825,44826,44827,44828,44829,44830,44831,44832
44833,44834,44835,44836,44837,44838,44839,44840,44841,44842,44843,44844
44845,44846,44847,44848,44849,44850,44851,44852,44853,44854,44855,44856
44857,44858,44859,44860,44861,44862,44863,44864,44865,44866,44867,44868
44869,44870,44871,44872,44873,44874,44875,44876,44877,44878,44879,44880
44881,44882,44883,44884,44885,44886,44887,44888,44889,44890,44891,44892
44893,44894,44895,44896,44897,44898,44899,44900,44901,44902,44903,44904
44905,44906,44907,44908,44909,44910,44911,44912,44913,44914,44915,44916
44917,44918,44919,44920,44921,44922,44923,44924,44925,44926,44927,44928
44929,44930,44931,44932,44933,44934,44935,44936,44937,44938,44939,44940
44941,44942,44943,44944,44945,44946,44947,44948,44949,44950,44951,44952
44953,44954,44955,44956,44957,44958,44959,44960,44961,44962,44963,44964
44965,44966,44967,44968,44969,44970,44971,44972,44973,44974,44975,44976
44977,44978,44979,44980,44981,44982,44983,44984,44985,44986,44987,44988
44989,44990,44991,44992,44993,44994,44995,44996,44997,44998,44999,45000
45001,45002,45003,45004,45005,45006,45007,45008,45009,45010,45011,45012
45013,45014,45015,45016,45017,45018,45019,45020,45021,45022,45023,45024
45025,45026,45027,45028,45029,45030,45031,45032,45033,45034,45035,45036
45037,45038,45039,45040,45041,45042,45043,45044,45045,45046,45047,45048
45049,45050,45051,45052,45053,45054,45055,45056,45057,45058,45059,45060
45061,45062,45063,45064,45065,45066,45067,45068,45069,45070,45071,45072
45073,45074,45075,45076,45077,45078,45079,45080,45081,45082,45083,45084
45085,45086,45087,45088,45089,45090,45091,45092,45093,45094,45095,45096
45097,45098,45099,45100,45101,45102,45103,45104,45105,45106,45107,45108
45109,45110,45111,45112,45113,45114,45115,45116,45117,45118,45119,45120
45121,45122,45123,45124,45125,45126,45127,45128,45129,45130,45131,45132
45133,45134,45135,45136,45137,45138,45139,45140,45141,45142,45143,45144
45145,45146,45147,45148,45149,45150,45151,45152,45153,45154,45155,45156
45157,45158,45159,45160,45161,45162,45163,45164,45165,45166,45167,45168
45169,45170,45171,45172,45173,45174,45175,45176,45177,45178,45179,45180
45181,45182,45183,45184,45185,45186,45187,45188,45189,45190,45191,45192
45193,45194,45195,45196,45197,45198,45199,45200,45201,45202,45203,45204
45205,45206,45207,45208,45209,45210,45211,45212,45213,45214,45215,45216
45217,45218,45219,45220,45221,45222,45223,45224,45225,45226,45227,45228
45229,45230,45231,45232,45233,45234,45235,45236,45237,45238,45239,45240
45241,45242,45243,45244,45245,45246,45247,45248,45249,45250,45251,45252
45253,45254,45255,45256,45257,45258,45259,45260,45261,45262,45263,45264
45265,45266,45267,45268,45269,45270,45271,45272,45273,45274,45275,45276
45277,45278,45279,45280,45281,45282,45283,45284,45285,45286,45287,45288
45289,45290,45291,45292,45293,45294,45295,45296,45297,45298,45299,45300
45301,45302,45303,45304,45305,45306,45307,45308,45309,45310,45311,45312
45313,45314,45315,45316,45317,45318,45319,45320,45321,45322,45323,45324
45325,45326,45327,45328,45329,45330,45331,45332,45333,45334,45335,45336
45337,45338,45339,45340,45341,45342,45343,45344,45345,45346,45347,45348
45349,45350,45351,45352,45353,45354,45355,45356,45357,45358,45359,45360
45361,45362,45363,45364,45365,45366,45367,45368,45369,45370,45371,45372
45373,45374,45375,45376,45377,45378,45379,45380,45381,45382,45383,45384
45385,45386,45387,45388,45389,45390,45391,45392,45393,45394,45395,45396
45397,45398,45399,45400,45401,45402,45403,45404,45405,45406,45407,45408
45409,45410,45411,45412,45413,45414,45415,45416,45417,45418,45419,45420
45421,45422,45423,45424,45425,45426,45427,45428,45429,45430,45431,45432
45433,45434,45435,45436,45437,45438,45439,45440,45441,45442,45443,45444
45445,45446,45447,45448,45449,45450,45451,45452,45453,45454,45455,45456
45457,45458,45459,45460,45461,45462,45463,45464,45465,45466,45467,45468
45469,45470,45471,45472,45473,45474,45475,45476,45477,45478,45479,45480
45481,45482,45483,45484,45485,45486,45487,45488,45489,45490,45491,45492
45493,45494,45495,45496,45497,45498,45499,45500,45501,45502,45503,45504
45505,45506,45507,45508,45509,45510,45511,45512,45513,45514,45515,45516
45517,45518,45519,45520,45521,45522,45523,45524,45525,45526,45527,45528
45529,45530,45531,45532,45533,45534,45535,45536,45537,45538,45539,45540
45541,45542,45543,45544,45545,45546,45547,45548,45549,45550,45551,45552
45553,45554,45555,45556,45557,45558,45559,45560,45561,45562,45563,45564
45565,45566,45567,45568,45569,45570,45571,45572,45573,45574,45575,45576
45577,45578,45579,45580,45581,45582,45583,45584,45585,45586,45587,45588
45589,45590,45591,45592,45593,45594,45595,45596,45597,45598,45599,45600
45601,45602,45603,45604,45605,45606,45607,45608,45609,45610,45611,45612
45613,45614,45615,45616,45617,45618,45619,45620,45621,45622,45623,45624
45625,45626,45627,45628,45629,45630,45631,45632,45633,45634,45635,45636
45637,45638,45639,45640,45641,45642,45643,45644,45645,45646,45647,45648
45649,45650,45651,45652,45653,45654,45655,45656,45657,45658,45659,45660
45661,45662,45663,45664,45665,45666,45667,45668,45669,45670,45671,45672
45673,45674,45675,45676,45677,45678,45679,45680,45681,45682,45683,45684
45685,45686,45687,45688,45689,45690,45691,45692,45693,45694,45695,45696
45697,45698,45699,45700,45701,45702,45703,45704,45705,45706,45707,45708
45709,45710,45711,45712,45713,45714,45715,45716,45717,45718,45719,45720
45721,45722,45723,45724,45725,45726,45727,45728,45729,45730,45731,45732
45733,45734,45735,45736,45737,45738,45739,45740,45741,45742,45743,45744
45745,45746,45747,45748,45749,45750,45751,45752,45753,45754,45755,45756
45757,45758,45759,45760,45761,45762,45763,45764,45765,45766,45767,45768
45769,45770,45771,45772,45773,45774,45775,45776,45777,45778,45779,45780
45781,45782,45783,45784,45785,45786,45787,45788,45789,45790,45791,45792
45793,45794,45795,45796,45797,45798,45799,45800,45801,45802,45803,45804
45805,45806,45807,45808,45809,45810,45811,45812,45813,45814,45815,45816
45817,45818,45819,45820,45821,45822,45823,45824,45825,45826,45827,45828
45829,45830,45831,45832,45833,45834,45835,45836,45837,45838,45839,45840
45841,45842,45843,45844,45845,45846,45847,45848,45849,45850,45851,45852
45853,45854,45855,45856,45857,45858,45859,45860,45861,45862,45863,45864
45865,45866,45867,45868,45869,45870,45871,45872,45873,45874,45875,45876
45877,45878,45879,45880,45881,45882,45883,45884,45885,45886,45887,45888
45889,45890,45891,45892,45893,45894,45895,45896,45897,45898,45899,45900
45901,45902,45903,45904,45905,45906,45907,45908,45909,45910,45911,45912
45913,45914,45915,45916,45917,45918,45919,45920,45921,45922,45923,45924
45925,45926,45927,45928,45929,45930,45931,45932,45933,45934,45935,45936
45937,45938,45939,45940,45941,45942,45943,45944,45945,45946,45947,45948
45949,45950,45951,45952,45953,45954,45955,45956,45957,45958,45959,45960
45961,45962,45963,45964,45965,45966,45967,45968,45969,45970,45971,45972
45973,45974,45975,45976,45977,45978,45979,45980,45981,45982,45983,45984
45985,45986,45987,45988,45989,45990,45991,45992,45993,45994,45995,45996
45997,45998,45999,46000,46001,46002,46003,46004,46005,46006,46007,46008
46009,46010,46011,46012,46013,46014,46015,46016,46017,46018,46019,46020
46021,46022,46023,46024,46025,46026,46027,46028,46029,46030,46031,46032
46033,46034,46035,46036,46037,46038,46039,46040,46041,46042,46043,46044
46045,46046,46047,46048,46049,46050,46051,46052,46053,46054,46055,46056
46057,46058,46059,46060,46061,46062,46063,46064,46065,46066,46067,46068
46069,46070,46071,46072,46073,46074,46075,46076,46077,46078,46079,46080
46081,46082,46083,46084,46085,46086,46087,46088,46089,46090,46091,46092
46093,46094,46095,46096,46097,46098,46099,46100,46101,46102,46103,46104
46105,46106,46107,46108,46109,46110,46111,46112,46113,46114,46115,46116
46117,46118,46119,46120,46121,46122,46123,46124,46125,46126,46127,46128
46129,46130,46131,46132,46133,46134,46135,46136,46137,46138,46139,46140
46141,46142,46143,46144,46145,46146,46147,46148,46149,46150,46151,46152
46153,46154,46155,46156,46157,46158,46159,46160,46161,46162,46163,46164
46165,46166,46167,46168,46169,46170,46171,46172,46173,46174,46175,46176
46177,46178,46179,46180,46181,46182,46183,46184,46185,46186,46187,46188
46189,46190,46191,46192,46193,46194,46195,46196,46197,46198,46199,46200
46201,46202,46203,46204,46205,46206,46207,46208,46209,46210,46211,46212
46213,46214,46215,46216,46217,46218,46219,46220,46221,46222,46223,46224
46225,46226,46227,46228,46229,46230,46231,46232,46233,46234,46235,46236
46237,46238,46239,46240,46241,46242,46243,46244,46245,46246,46247,46248
46249,46250,46251,46252,46253,46254,46255,46256,46257,46258,46259,46260
46261,46262,46263,46264,46265,46266,46267,46268,46269,46270,46271,46272
46273,46274,46275,46276,46277,46278,46279,46280,46281,46282,46283,46284
46285,46286,46287,46288,46289,46290,46291,46292,46293,46294,46295,46296
46297,46298,46299,46300,46301,46302,46303,46304,46305,46306,46307,46308
46309,46310,46311,46312,46313,46314,46315,46316,46317,46318,46319,46320
46321,46322,46323,46324,46325,46326,46327,46328,46329,46330,46331,46332
46333,46334,46335,46336,46337,46338,46339,46340,46341,46342,46343,46344
46345,46346,46347,46348,46349,46350,46351,46352,46353,46354,46355,46356
46357,46358,46359,46360,46361,46362,46363,46364,46365,46366,46367,46368
46369,46370,46371,46372,46373,46374,46375,46376,46377,46378,46379,46380
46381,46382,46383,46384,46385,46386,46387,46388,46389,46390,46391,46392
46393,46394,46395,46396,46397,46398,46399,46400,46401,46402,46403,46404
46405,46406,46407,46408,46409,46410,46411,46412,46413,46414,46415,46416
46417,46418,46419,46420,46421,46422,46423,46424,46425,46426,46427,46428
46429,46430,46431,46432,46433,46434,46435,46436,46437,46438,46439,46440
46441,46442,46443,46444,46445,46446,46447,46448,46449,46450,46451,46452
46453,46454,46455,46456,46457,46458,46459,46460,46461,46462,46463,46464
46465,46466,46467,46468,46469,46470,46471,46472,46473,46474,46475,46476
46477,46478,46479,46480,46481,46482,46483,46484,46485,46486,46487,46488
46489,46490,46491,46492,46493,46494,46495,46496,46497,46498,46499,46500
46501,46502,46503,46504,46505,46506,46507,46508,46509,46510,46511,46512
46513,46514,46515,46516,46517,46518,46519,46520,46521,46522,46523,46524
46525,46526,46527,46528,46529,46530,46531,46532,46533,46534,46535,46536
46537,46538,46539,46540,46541,46542,46543,46544,46545,46546,46547,46548
46549,46550,46551,46552,46553,46554,46555,46556,46557,46558,46559,46560
46561,46562,46563,46564,46565,46566,46567,46568,46569,46570,46571,46572
46573,46574,46575,46576,46577,46578,46579,46580,46581,46582,46583,46584
46585,46586,46587,46588,46589,46590,46591,46592,46593,46594,46595,46596
46597,46598,46599,46600,46601,46602,46603,46604,46605,46606,46607,46608
46609,46610,46611,46612,46613,46614,46615,46616,46617,46618,46619,46620
46621,46622,46623,46624,46625,46626,46627,46628,46629,46630,46631,46632
46633,46634,46635,46636,46637,46638,46639,46640,46641,46642,46643,46644
46645,46646,46647,46648,46649,46650,46651,46652,46653,46654,46655,46656
46657,46658,46659,46660,46661,46662,46663,46664,46665,46666,46667,46668
46669,46670,46671,46672,46673,46674,46675,46676,46677,46678,46679,46680
46681,46682,46683,46684,46685,46686,46687,46688,46689,46690,46691,46692
46693,46694,46695,46696,46697,46698,46699,46700,46701,46702,46703,46704
46705,46706,46707,46708,46709,46710,46711,46712,46713,46714,46715,46716
46717,46718,46719,46720,46721,46722,46723,46724,46725,46726,46727,46728
46729,46730,46731,46732,46733,46734,46735,46736,46737,46738,46739,46740
46741,46742,46743,46744,46745,46746,46747,46748,46749,46750,46751,46752
46753,46754,46755,46756,46757,46758,46759,46760,46761,46762,46763,46764
46765,46766,46767,46768,46769,46770,46771,46772,46773,46774,46775,46776
46777,46778,46779,46780,46781,46782,46783,46784,46785,46786,46787,46788
46789,46790,46791,46792,46793,46794,46795,46796,46797,46798,46799,46800
46801,46802,46803,46804,46805,46806,46807,46808,46809,46810,46811,46812
46813,46814,46815,46816,46817,46818,46819,46820,46821,46822,46823,46824
46825,46826,46827,46828,46829,46830,46831,46832,46833,46834,46835,46836
46837,46838,46839,46840,46841,46842,46843,46844,46845,46846,46847,46848
46849,46850,46851,46852,46853,46854,46855,46856,46857,46858,46859,46860
46861,46862,46863,46864,46865,46866,46867,46868,46869,46870,46871,46872
46873,46874,46875,46876,46877,46878,46879,46880,46881,46882,46883,46884
46885,46886,46887,46888,46889,46890,46891,46892,46893,46894,46895,46896
46897,46898,46899,46900,46901,46902,46903,46904,46905,46906,46907,46908
46909,46910,46911,46912,46913,46914,46915,46916,46917,46918,46919,46920
46921,46922,46923,46924,46925,46926,46927,46928,46929,46930,46931,46932
46933,46934,46935,46936,46937,46938,46939,46940,46941,46942,46943,46944
46945,46946,46947,46948,46949,46950,46951,46952,46953,46954,46955,46956
46957,46958,46959,46960,46961,46962,46963,46964,46965,46966,46967,46968
46969,46970,46971,46972,46973,46974,46975,46976,46977,46978,46979,46980
46981,46982,46983,46984,46985,46986,46987,46988,46989,46990,46991,46992
46993,46994,46995,46996,46997,46998,46999,47000,47001,47002,47003,47004
47005,47006,47007,47008,47009,47010,47011,47012,47013,47014,47015,47016
47017,47018,47019,47020,47021,47022,47023,47024,47025,47026,47027,47028
47029,47030,47031,47032,47033,47034,47035,47036,47037,47038,47039,47040
47041,47042,47043,47044,47045,47046,47047,47048,47049,47050,47051,47052
47053,47054,47055,47056,47057,47058,47059,47060,47061,47062,47063,47064
47065,47066,47067,47068,47069,47070,47071,47072,47073,47074,47075,47076
47077,47078,47079,47080,47081,47082,47083,47084,47085,47086,47087,47088
47089,47090,47091,47092,47093,47094,47095,47096,47097,47098,47099,47100
47101,47102,47103,47104,47105,47106,47107,47108,47109,47110,47111,47112
47113,47114,47115,47116,47117,47118,47119,47120,47121,47122,47123,47124
47125,47126,47127,47128,47129,47130,47131,47132,47133,47134,47135,47136
47137,47138,47139,47140,47141,47142,47143,47144,47145,47146,47147,47148
47149,47150,47151,47152,47153,47154,47155,47156,47157,47158,47159,47160
47161,47162,47163,47164,47165,47166,47167,47168,47169,47170,47171,47172
47173,47174,47175,47176,47177,47178,47179,47180,47181,47182,47183,47184
47185,47186,47187,47188,47189,47190,47191,47192,47193,47194,47195,47196
47197,47198,47199,47200,47201,47202,47203,47204,47205,47206,47207,47208
47209,47210,47211,47212,47213,47214,47215,47216,47217,47218,47219,47220
47221,47222,47223,47224,47225,47226,47227,47228,47229,47230,47231,47232
47233,47234,47235,47236,47237,47238,47239,47240,47241,47242,47243,47244
47245,47246,47247,47248,47249,47250,47251,47252,47253,47254,47255,47256
47257,47258,47259,47260,47261,47262,47263,47264,47265,47266,47267,47268
47269,47270,47271,47272,47273,47274,47275,47276,47277,47278,47279,47280
47281,47282,47283,47284,47285,47286,47287,47288,47289,47290,47291,47292
47293,47294,47295,47296,47297,47298,47299,47300,47301,47302,47303,47304
47305,47306,47307,47308,47309,47310,47311,47312,47313,47314,47315,47316
47317,47318,47319,47320,47321,47322,47323,47324,47325,47326,47327,47328
47329,47330,47331,47332,47333,47334,47335,47336,47337,47338,47339,47340
47341,47342,47343,47344,47345,47346,47347,47348,47349,47350,47351,47352
47353,47354,47355,47356,47357,47358,47359,47360,47361,47362,47363,47364
47365,47366,47367,47368,47369,47370,47371,47372,47373,47374,47375,47376
47377,47378,47379,47380,47381,47382,47383,47384,47385,47386,47387,47388
47389,47390,47391,47392,47393,47394,47395,47396,47397,47398,47399,47400
47401,47402,47403,47404,47405,47406,47407,47408,47409,47410,47411,47412
47413,47414,47415,47416,47417,47418,47419,47420,47421,47422,47423,47424
47425,47426,47427,47428,47429,47430,47431,47432,47433,47434,47435,47436
47437,47438,47439,47440,47441,47442,47443,47444,47445,47446,47447,47448
47449,47450,47451,47452,47453,47454,47455,47456,47457,47458,47459,47460
47461,47462,47463,47464,47465,47466,47467,47468,47469,47470,47471,47472
47473,47474,47475,47476,47477,47478,47479,47480,47481,47482,47483,47484
47485,47486,47487,47488,47489,47490,47491,47492,47493,47494,47495,47496
47497,47498,47499,47500,47501,47502,47503,47504,47505,47506,47507,47508
47509,47510,47511,47512,47513,47514,47515,47516,47517,47518,47519,47520
47521,47522,47523,47524,47525,47526,47527,47528,47529,47530,47531,47532
47533,47534,47535,47536,47537,47538,47539,47540,47541,47542,47543,47544
47545,47546,47547,47548,47549,47550,47551,47552,47553,47554,47555,47556
47557,47558,47559,47560,47561,47562,47563,47564,47565,47566,47567,47568
47569,47570,47571,47572,47573,47574,47575,47576,47577,47578,47579,47580
47581,47582,47583,47584,47585,47586,47587,47588,47589,47590,47591,47592
47593,47594,47595,47596,47597,47598,47599,47600,47601,47602,47603,47604
47605,47606,47607,47608,47609,47610,47611,47612,47613,47614,47615,47616
47617,47618,47619,47620,47621,47622,47623,47624,47625,47626,47627,47628
47629,47630,47631,47632,47633,47634,47635,47636,47637,47638,47639,47640
47641,47642,47643,47644,47645,47646,47647,47648,47649,47650,47651,47652
47653,47654,47655,47656,47657,47658,47659,47660,47661,47662,47663,47664
47665,47666,47667,47668,47669,47670,47671,47672,47673,47674,47675,47676
47677,47678,47679,47680,47681,47682,47683,47684,47685,47686,47687,47688
47689,47690,47691,47692,47693,47694,47695,47696,47697,47698,47699,47700
47701,47702,47703,47704,47705,47706,47707,47708,47709,47710,47711,47712
47713,47714,47715,47716,47717,47718,47719,47720,47721,47722,47723,47724
47725,47726,47727,47728,47729,47730,47731,47732,47733,47734,47735,47736
47737,47738,47739,47740,47741,47742,47743,47744,47745,47746,47747,47748
47749,47750,47751,47752,47753,47754,47755,47756,47757,47758,47759,47760
47761,47762,47763,47764,47765,47766,47767,47768,47769,47770,47771,47772
47773,47774,47775,47776,47777,47778,47779,47780,47781,47782,47783,47784
47785,47786,47787,47788,47789,47790,47791,47792,47793,47794,47795,47796
47797,47798,47799,47800,47801,47802,47803,47804,47805,47806,47807,47808
47809,47810,47811,47812,47813,47814,47815,47816,47817,47818,47819,47820
47821,47822,47823,47824,47825,47826,47827,47828,47829,47830,47831,47832
47833,47834,47835,47836,47837,47838,47839,47840,47841,47842,47843,47844
47845,47846,47847,47848,47849,47850,47851,47852,47853,47854,47855,47856
47857,47858,47859,47860,47861,47862,47863,47864,47865,47866,47867,47868
47869,47870,47871,47872,47873,47874,47875,47876,47877,47878,47879,47880
47881,47882,47883,47884,47885,47886,47887,47888,47889,47890,47891,47892
47893,47894,47895,47896,47897,47898,47899,47900,47901,47902,47903,47904
47905,47906,47907,47908,47909,47910,47911,47912,47913,47914,47915,47916
47917,47918,47919,47920,47921,47922,47923,47924,47925,47926,47927,47928
47929,47930,47931,47932,47933,47934,47935,47936,47937,47938,47939,47940
47941,47942,47943,47944,47945,47946,47947,47948,47949,47950,47951,47952
47953,47954,47955,47956,47957,47958,47959,47960,47961,47962,47963,47964
47965,47966,47967,47968,47969,47970,47971,47972,47973,47974,47975,47976
47977,47978,47979,47980,47981,47982,47983,47984,47985,47986,47987,47988
47989,47990,47991,47992,47993,47994,47995,47996,47997,47998,47999,48000
48001,48002,48003,48004,48005,48006,48007,48008,48009,48010,48011,48012
48013,48014,48015,48016,48017,48018,48019,48020,48021,48022,48023,48024
48025,48026,48027,48028,48029,48030,48031,48032,48033,48034,48035,48036
48037,48038,48039,48040,48041,48042,48043,48044,48045,48046,48047,48048
48049,48050,48051,48052,48053,48054,48055,48056,48057,48058,48059,48060
48061,48062,48063,48064,48065,48066,48067,48068,48069,48070,48071,48072
48073,48074,48075,48076,48077,48078,48079,48080,48081,48082,48083,48084
48085,48086,48087,48088,48089,48090,48091,48092,48093,48094,48095,48096
48097,48098,48099,48100,48101,48102,48103,48104,48105,48106,48107,48108
48109,48110,48111,48112,48113,48114,48115,48116,48117,48118,48119,48120
48121,48122,48123,48124,48125,48126,48127,48128,48129,48130,48131,48132
48133,48134,48135,48136,48137,48138,48139,48140,48141,48142,48143,48144
48145,48146,48147,48148,48149,48150,48151,48152,48153,48154,48155,48156
48157,48158,48159,48160,48161,48162,48163,48164,48165,48166,48167,48168
48169,48170,48171,48172,48173,48174,48175,48176,48177,48178,48179,48180
48181,48182,48183,48184,48185,48186,48187,48188,48189,48190,48191,48192
48193,48194,48195,48196,48197,48198,48199,48200,48201,48202,48203,48204
48205,48206,48207,48208,48209,48210,48211,48212,48213,48214,48215,48216
48217,48218,48219,48220,48221,48222,48223,48224,48225,48226,48227,48228
48229,48230,48231,48232,48233,48234,48235,48236,48237,48238,48239,48240
48241,48242,48243,48244,48245,48246,48247,48248,48249,48250,48251,48252
48253,48254,48255,48256,48257,48258,48259,48260,48261,48262,48263,48264
48265,48266,48267,48268,48269,48270,48271,48272,48273,48274,48275,48276
48277,48278,48279,48280,48281,48282,48283,48284,48285,48286,48287,48288
48289,48290,48291,48292,48293,48294,48295,48296,48297,48298,48299,48300
48301,48302,48303,48304,48305,48306,48307,48308,48309,48310,48311,48312
48313,48314,48315,48316,48317,48318,48319,48320,48321,48322,48323,48324
48325,48326,48327,48328,48329,48330,48331,48332,48333,48334,48335,48336
48337,48338,48339,48340,48341,48342,48343,48344,48345,48346,48347,48348
48349,48350,48351,48352,48353,48354,48355,48356,48357,48358,48359,48360
48361,48362,48363,48364,48365,48366,48367,48368,48369,48370,48371,48372
48373,48374,48375,48376,48377,48378,48379,48380,48381,48382,48383,48384
48385,48386,48387,48388,48389,48390,48391,48392,48393,48394,48395,48396
48397,48398,48399,48400,48401,48402,48403,48404,48405,48406,48407,48408
48409,48410,48411,48412,48413,48414,48415,48416,48417,48418,48419,48420
48421,48422,48423,48424,48425,48426,48427,48428,48429,48430,48431,48432
48433,48434,48435,48436,48437,48438,48439,48440,48441,48442,48443,48444
48445,48446,48447,48448,48449,48450,48451,48452,48453,48454,48455,48456
48457,48458,48459,48460,48461,48462,48463,48464,48465,48466,48467,48468
48469,48470,48471,48472,48473,48474,48475,48476,48477,48478,48479,48480
48481,48482,48483,48484,48485,48486,48487,48488,48489,48490,48491,48492
48493,48494,48495,48496,48497,48498,48499,48500,48501,48502,48503,48504
48505,48506,48507,48508,48509,48510,48511,48512,48513,48514,48515,48516
48517,48518,48519,48520,48521,48522,48523,48524,48525,48526,48527,48528
48529,48530,48531,48532,48533,48534,48535,48536,48537,48538,48539,48540
48541,48542,48543,48544,48545,48546,48547,48548,48549,48550,48551,48552
48553,48554,48555,48556,48557,48558,48559,48560,48561,48562,48563,48564
48565,48566,48567,48568,48569,48570,48571,48572,48573,48574,48575,48576
48577,48578,48579,48580,48581,48582,48583,48584,48585,48586,48587,48588
48589,48590,48591,48592,48593,48594,48595,48596,48597,48598,48599,48600
48601,48602,48603,48604,48605,48606,48607,48608,48609,48610,48611,48612
48613,48614,48615,48616,48617,48618,48619,48620,48621,48622,48623,48624
48625,48626,48627,48628,48629,48630,48631,48632,48633,48634,48635,48636
48637,48638,48639,48640,48641,48642,48643,48644,48645,48646,48647,48648
48649,48650,48651,48652,48653,48654,48655,48656,48657,48658,48659,48660
48661,48662,48663,48664,48665,48666,48667,48668,48669,48670,48671,48672
48673,48674,48675,48676,48677,48678,48679,48680,48681,48682,48683,48684
48685,48686,48687,48688,48689,48690,48691,48692,48693,48694,48695,48696
48697,48698,48699,48700,48701,48702,48703,48704,48705,48706,48707,48708
48709,48710,48711,48712,48713,48714,48715,48716,48717,48718,48719,48720
48721,48722,48723,48724,48725,48726,48727,48728,48729,48730,48731,48732
48733,48734,48735,48736,48737,48738,48739,48740,48741,48742,48743,48744
48745,48746,48747,48748,48749,48750,48751,48752,48753,48754,48755,48756
48757,48758,48759,48760,48761,48762,48763,48764,48765,48766,48767,48768
48769,48770,48771,48772,48773,48774,48775,48776,48777,48778,48779,48780
48781,48782,48783,48784,48785,48786,48787,48788,48789,48790,48791,48792
48793,48794,48795,48796,48797,48798,48799,48800,48801,48802,48803,48804
48805,48806,48807,48808,48809,48810,48811,48812,48813,48814,48815,48816
48817,48818,48819,48820,48821,48822,48823,48824,48825,48826,48827,48828
48829,48830,48831,48832,48833,48834,48835,48836,48837,48838,48839,48840
48841,48842,48843,48844,48845,48846,48847,48848,48849,48850,48851,48852
48853,48854,48855,48856,48857,48858,48859,48860,48861,48862,48863,48864
48865,48866,48867,48868,48869,48870,48871,48872,48873,48874,48875,48876
48877,48878,48879,48880,48881,48882,48883,48884,48885,48886,48887,48888
48889,48890,48891,48892,48893,48894,48895,48896,48897,48898,48899,48900
48901,48902,48903,48904,48905,48906,48907,48908,48909,48910,48911,48912
48913,48914,48915,48916,48917,48918,48919,48920,48921,48922,48923,48924
48925,48926,48927,48928,48929,48930,48931,48932,48933,48934,48935,48936
48937,48938,48939,48940,48941,48942,48943,48944,48945,48946,48947,48948
48949,48950,48951,48952,48953,48954,48955,48956,48957,48958,48959,48960
48961,48962,48963,48964,48965,48966,48967,48968,48969,48970,48971,48972
48973,48974,48975,48976,48977,48978,48979,48980,48981,48982,48983,48984
48985,48986,48987,48988,48989,48990,48991,48992,48993,48994,48995,48996
48997,48998,48999,49000,49001,49002,49003,49004,49005,49006,49007,49008
49009,49010,49011,49012,49013,49014,49015,49016,49017,49018,49019,49020
49021,49022,49023,49024,49025,49026,49027,49028,49029,49030,49031,49032
49033,49034,49035,49036,49037,49038,49039,49040,49041,49042,49043,49044
49045,49046,49047,49048,49049,49050,49051,49052,49053,49054,49055,49056
49057,49058,49059,49060,49061,49062,49063,49064,49065,49066,49067,49068
49069,49070,49071,49072,49073,49074,49075,49076,49077,49078,49079,49080
49081,49082,49083,49084,49085,49086,49087,49088,49089,49090,49091,49092
49093,49094,49095,49096,49097,49098,49099,49100,49101,49102,49103,49104
49105,49106,49107,49108,49109,49110,49111,49112,49113,49114,49115,49116
49117,49118,49119,49120,49121,49122,49123,49124,49125,49126,49127,49128
49129,49130,49131,49132,49133,49134,49135,49136,49137,49138,49139,49140
49141,49142,49143,49144,49145,49146,49147,49148,49149,49150,49151,49152
49153,49154,49155,49156,49157,49158,49159,49160,49161,49162,49163,49164
49165,49166,49167,49168,49169,49170,49171,49172,49173,49174,49175,49176
49177,49178,49179,49180,49181,49182,49183,49184,49185,49186,49187,49188
49189,49190,49191,49192,49193,49194,49195,49196,49197,49198,49199,49200
49201,49202,49203,49204,49205,49206,49207,49208,49209,49210,49211,49212
49213,49214,49215,49216,49217,49218,49219,49220,49221,49222,49223,49224
49225,49226,49227,49228,49229,49230,49231,49232,49233,49234,49235,49236
49237,49238,49239,49240,49241,49242,49243,49244,49245,49246,49247,49248
49249,49250,49251,49252,49253,49254,49255,49256,49257,49258,49259,49260
49261,49262,49263,49264,49265,49266,49267,49268,49269,49270,49271,49272
49273,49274,49275,49276,49277,49278,49279,49280,49281,49282,49283,49284
49285,49286,49287,49288,49289,49290,49291,49292,49293,49294,49295,49296
49297,49298,49299,49300,49301,49302,49303,49304,49305,49306,49307,49308
49309,49310,49311,49312,49313,49314,49315,49316,49317,49318,49319,49320
49321,49322,49323,49324,49325,49326,49327,49328,49329,49330,49331,49332
49333,49334,49335,49336,49337,49338,49339,49340,49341,49342,49343,49344
49345,49346,49347,49348,49349,49350,49351,49352,49353,49354,49355,49356
49357,49358,49359,49360,49361,49362,49363,49364,49365,49366,49367,49368
49369,49370,49371,49372,49373,49374,49375,49376,49377,49378,49379,49380
49381,49382,49383,49384,49385,49386,49387,49388,49389,49390,49391,49392
49393,49394,49395,49396,49397,49398,49399,49400,49401,49402,49403,49404
49405,49406,49407,49408,49409,49410,49411,49412,49413,49414,49415,49416
49417,49418,49419,49420,49421,49422,49423,49424,49425,49426,49427,49428
49429,49430,49431,49432,49433,49434,49435,49436,49437,49438,49439,49440
49441,49442,49443,49444,49445,49446,49447,49448,49449,49450,49451,49452
49453,49454,49455,49456,49457,49458,49459,49460,49461,49462,49463,49464
49465,49466,49467,49468,49469,49470,49471,49472,49473,49474,49475,49476
49477,49478,49479,49480,49481,49482,49483,49484,49485,49486,49487,49488
49489,49490,49491,49492,49493,49494,49495,49496,49497,49498,49499,49500
49501,49502,49503,49504,49505,49506,49507,49508,49509,49510,49511,49512
49513,49514,49515,49516,49517,49518,49519,49520,49521,49522,49523,49524
49525,49526,49527,49528,49529,49530,49531,49532,49533,49534,49535,49536
49537,49538,49539,49540,49541,49542,49543,49544,49545,49546,49547,49548
49549,49550,49551,49552,49553,49554,49555,49556,49557,49558,49559,49560
49561,49562,49563,49564,49565,49566,49567,49568,49569,49570,49571,49572
49573,49574,49575,49576,49577,49578,49579,49580,49581,49582,49583,49584
49585,49586,49587,49588,49589,49590,49591,49592,49593,49594,49595,49596
49597,49598,49599,49600,49601,49602,49603,49604,49605,49606,49607,49608
49609,49610,49611,49612,49613,49614,49615,49616,49617,49618,49619,49620
49621,49622,49623,49624,49625,49626,49627,49628,49629,49630,49631,49632
49633,49634,49635,49636,49637,49638,49639,49640,49641,49642,49643,49644
49645,49646,49647,49648,49649,49650,49651,49652,49653,49654,49655,49656
49657,49658,49659,49660,49661,49662,49663,49664,49665,49666,49667,49668
49669,49670,49671,49672,49673,49674,49675,49676,49677,49678,49679,49680
49681,49682,49683,49684,49685,49686,49687,49688,49689,49690,49691,49692
49693,49694,49695,49696,49697,49698,49699,49700,49701,49702,49703,49704
49705,49706,49707,49708,49709,49710,49711,49712,49713,49714,49715,49716
49717,49718,49719,49720,49721,49722,49723,49724,49725,49726,49727,49728
49729,49730,49731,49732,49733,49734,49735,49736,49737,49738,49739,49740
49741,49742,49743,49744,49745,49746,49747,49748,49749,49750,49751,49752
49753,49754,49755,49756,49757,49758,49759,49760,49761,49762,49763,49764
49765,49766,49767,49768,49769,49770,49771,49772,49773,49774,49775,49776
49777,49778,49779,49780,49781,49782,49783,49784,49785,49786,49787,49788
49789,49790,49791,49792,49793,49794,49795,49796,49797,49798,49799,49800
49801,49802,49803,49804,49805,49806,49807,49808,49809,49810,49811,49812
49813,49814,49815,49816,49817,49818,49819,49820,49821,49822,49823,49824
49825,49826,49827,49828,49829,49830,49831,49832,49833,49834,49835,49836
49837,49838,49839,49840,49841,49842,49843,49844,49845,49846,49847,49848
49849,49850,49851,49852,49853,49854,49855,49856,49857,49858,49859,49860
49861,49862,49863,49864,49865,49866,49867,49868,49869,49870,49871,49872
49873,49874,49875,49876,49877,49878,49879,49880,49881,49882,49883,49884
49885,49886,49887,49888,49889,49890,49891,49892,49893,49894,49895,49896
49897,49898,49899,49900,49901,49902,49903,49904,49905,49906,49907,49908
49909,49910,49911,49912,49913,49914,49915,49916,49917,49918,49919,49920
49921,49922,49923,49924,49925,49926,49927,49928,49929,49930,49931,49932
49933,49934,49935,49936,49937,49938,49939,49940,49941,49942,49943,49944
49945,49946,49947,49948,49949,49950,49951,49952,49953,49954,49955,49956
49957,49958,49959,49960,49961,49962,49963,49964,49965,49966,49967,49968
49969,49970,49971,49972,49973,49974,49975,49976,49977,49978,49979,49980
49981,49982,49983,49984,49985,49986,49987,49988,49989,49990,49991,49992
49993,49994,49995,49996,49997,49998,49999,50000,50001,50002,50003,50004
50005,50006,50007,50008,50009,50010,50011,50012,50013,50014,50015,50016
50017,50018,50019,50020,50021,50022,50023,50024,50025,50026,50027,50028
50029,50030,50031,50032,50033,50034,50035,50036,50037,50038,50039,50040
50041,50042,50043,50044,50045,50046,50047,50048,50049,50050,50051,50052
50053,50054,50055,50056,50057,50058,50059,50060,50061,50062,50063,50064
50065,50066,50067,50068,50069,50070,50071,50072,50073,50074,50075,50076
50077,50078,50079,50080,50081,50082,50083,50084,50085,50086,50087,50088
50089,50090,50091,50092,50093,50094,50095,50096,50097,50098,50099,50100
50101,50102,50103,50104,50105,50106,50107,50108,50109,50110,50111,50112
50113,50114,50115,50116,50117,50118,50119,50120,50121,50122,50123,50124
50125,50126,50127,50128,50129,50130,50131,50132,50133,50134,50135,50136
50137,50138,50139,50140,50141,50142,50143,50144,50145,50146,50147,50148
50149,50150,50151,50152,50153,50154,50155,50156,50157,50158,50159,50160
50161,50162,50163,50164,50165,50166,50167,50168,50169,50170,50171,50172
50173,50174,50175,50176,50177,50178,50179,50180,50181,50182,50183,50184
50185,50186,50187,50188,50189,50190,50191,50192,50193,50194,50195,50196
50197,50198,50199,50200,50201,50202,50203,50204,50205,50206,50207,50208
50209,50210,50211,50212,50213,50214,50215,50216,50217,50218,50219,50220
50221,50222,50223,50224,50225,50226,50227,50228,50229,50230,50231,50232
50233,50234,50235,50236,50237,50238,50239,50240,50241,50242,50243,50244
50245,50246,50247,50248,50249,50250,50251,50252,50253,50254,50255,50256
50257,50258,50259,50260,50261,50262,50263,50264,50265,50266,50267,50268
50269,50270,50271,50272,50273,50274,50275,50276,50277,50278,50279,50280
50281,50282,50283,50284,50285,50286,50287,50288,50289,50290,50291,50292
50293,50294,50295,50296,50297,50298,50299,50300,50301,50302,50303,50304
50305,50306,50307,50308,50309,50310,50311,50312,50313,50314,50315,50316
50317,50318,50319,50320,50321,50322,50323,50324,50325,50326,50327,50328
50329,50330,50331,50332,50333,50334,50335,50336,50337,50338,50339,50340
50341,50342,50343,50344,50345,50346,50347,50348,50349,50350,50351,50352
50353,50354,50355,50356,50357,50358,50359,50360,50361,50362,50363,50364
50365,50366,50367,50368,50369,50370,50371,50372,50373,50374,50375,50376
50377,50378,50379,50380,50381,50382,50383,50384,50385,50386,50387,50388
50389,50390,50391,50392,50393,50394,50395,50396,50397,50398,50399,50400
50401,50402,50403,50404,50405,50406,50407,50408,50409,50410,50411,50412
50413,50414,50415,50416,50417,50418,50419,50420,50421,50422,50423,50424
50425,50426,50427,50428,50429,50430,50431,50432,50433,50434,50435,50436
50437,50438,50439,50440,50441,50442,50443,50444,50445,50446,50447,50448
50449,50450,50451,50452,50453,50454,50455,50456,50457,50458,50459,50460
50461,50462,50463,50464,50465,50466,50467,50468,50469,50470,50471,50472
50473,50474,50475,50476,50477,50478,50479,50480,50481,50482,50483,50484
50485,50486,50487,50488,50489,50490,50491,50492,50493,50494,50495,50496
50497,50498,50499,50500,50501,50502,50503,50504,50505,50506,50507,50508
50509,50510,50511,50512,50513,50514,50515,50516,50517,50518,50519,50520
50521,50522,50523,50524,50525,50526,50527,50528,50529,50530,50531,50532
50533,50534,50535,50536,50537,50538,50539,50540,50541,50542,50543,50544
50545,50546,50547,50548,50549,50550,50551,50552,50553,50554,50555,50556
50557,50558,50559,50560,50561,50562,50563,50564,50565,50566,50567,50568
50569,50570,50571,50572,50573,50574,50575,50576,50577,50578,50579,50580
50581,50582,50583,50584,50585,50586,50587,50588,50589,50590,50591,50592
50593,50594,50595,50596,50597,50598,50599,50600,50601,50602,50603,50604
50605,50606,50607,50608,50609,50610,50611,50612,50613,50614,50615,50616
50617,50618,50619,50620,50621,50622,50623,50624,50625,50626,50627,50628
50629,50630,50631,50632,50633,50634,50635,50636,50637,50638,50639,50640
50641,50642,50643,50644,50645,50646,50647,50648,50649,50650,50651,50652
50653,50654,50655,50656,50657,50658,50659,50660,50661,50662,50663,50664
50665,50666,50667,50668,50669,50670,50671,50672,50673,50674,50675,50676
50677,50678,50679,50680,50681,50682,50683,50684,50685,50686,50687,50688
50689,50690,50691,50692,50693,50694,50695,50696,50697,50698,50699,50700
50701,50702,50703,50704,50705,50706,50707,50708,50709,50710,50711,50712
50713,50714,50715,50716,50717,50718,50719,50720,50721,50722,50723,50724
50725,50726,50727,50728,50729,50730,50731,50732,50733,50734,50735,50736
50737,50738,50739,50740,50741,50742,50743,50744,50745,50746,50747,50748
50749,50750,50751,50752,50753,50754,50755,50756,50757,50758,50759,50760
50761,50762,50763,50764,50765,50766,50767,50768,50769,50770,50771,50772
50773,50774,50775,50776,50777,50778,50779,50780,50781,50782,50783,50784
50785,50786,50787,50788,50789,50790,50791,50792,50793,50794,50795,50796
50797,50798,50799,50800,50801,50802,50803,50804,50805,50806,50807,50808
50809,50810,50811,50812,50813,50814,50815,50816,50817,50818,50819,50820
50821,50822,50823,50824,50825,50826,50827,50828,50829,50830,50831,50832
50833,50834,50835,50836,50837,50838,50839,50840,50841,50842,50843,50844
50845,50846,50847,50848,50849,50850,50851,50852,50853,50854,50855,50856
50857,50858,50859,50860,50861,50862,50863,50864,50865,50866,50867,50868
50869,50870,50871,50872,50873,50874,50875,50876,50877,50878,50879,50880
50881,50882,50883,50884,50885,50886,50887,50888,50889,50890,50891,50892
50893,50894,50895,50896,50897,50898,50899,50900,50901,50902,50903,50904
50905,50906,50907,50908,50909,50910,50911,50912,50913,50914,50915,50916
50917,50918,50919,50920,50921,50922,50923,50924,50925,50926,50927,50928
50929,50930,50931,50932,50933,50934,50935,50936,50937,50938,50939,50940
50941,50942,50943,50944,50945,50946,50947,50948,50949,50950,50951,50952
50953,50954,50955,50956,50957,50958,50959,50960,50961,50962,50963,50964
50965,50966,50967,50968,50969,50970,50971,50972,50973,50974,50975,50976
50977,50978,50979,50980,50981,50982,50983,50984,50985,50986,50987,50988
50989,50990,50991,50992,50993,50994,50995,50996,50997,50998,50999,51000
51001,51002,51003,51004,51005,51006,51007,51008,51009,51010,51011,51012
51013,51014,51015,51016,51017,51018,51019,51020,51021,51022,51023,51024
51025,51026,51027,51028,51029,51030,51031,51032,51033,51034,51035,51036
51037,51038,51039,51040,51041,51042,51043,51044,51045,51046,51047,51048
51049,51050,51051,51052,51053,51054,51055,51056,51057,51058,51059,51060
51061,51062,51063,51064,51065,51066,51067,51068,51069,51070,51071,51072
51073,51074,51075,51076,51077,51078,51079,51080,51081,51082,51083,51084
51085,51086,51087,51088,51089,51090,51091,51092,51093,51094,51095,51096
51097,51098,51099,51100,51101,51102,51103,51104,51105,51106,51107,51108
51109,51110,51111,51112,51113,51114,51115,51116,51117,51118,51119,51120
51121,51122,51123,51124,51125,51126,51127,51128,51129,51130,51131,51132
51133,51134,51135,51136,51137,51138,51139,51140,51141,51142,51143,51144
51145,51146,51147,51148,51149,51150,51151,51152,51153,51154,51155,51156
51157,51158,51159,51160,51161,51162,51163,51164,51165,51166,51167,51168
51169,51170,51171,51172,51173,51174,51175,51176,51177,51178,51179,51180
51181,51182,51183,51184,51185,51186,51187,51188,51189,51190,51191,51192
51193,51194,51195,51196,51197,51198,51199,51200,51201,51202,51203,51204
51205,51206,51207,51208,51209,51210,51211,51212,51213,51214,51215,51216
51217,51218,51219,51220,51221,51222,51223,51224,51225,51226,51227,51228
51229,51230,51231,51232,51233,51234,51235,51236,51237,51238,51239,51240
51241,51242,51243,51244,51245,51246,51247,51248,51249,51250,51251,51252
51253,51254,51255,51256,51257,51258,51259,51260,51261,51262,51263,51264
51265,51266,51267,51268,51269,51270,51271,51272,51273,51274,51275,51276
51277,51278,51279,51280,51281,51282,51283,51284,51285,51286,51287,51288
51289,51290,51291,51292,51293,51294,51295,51296,51297,51298,51299,51300
51301,51302,51303,51304,51305,51306,51307,51308,51309,51310,51311,51312
51313,51314,51315,51316,51317,51318,51319,51320,51321,51322,51323,51324
51325,51326,51327,51328,51329,51330,51331,51332,51333,51334,51335,51336
51337,51338,51339,51340,51341,51342,51343,51344,51345,51346,51347,51348
51349,51350,51351,51352,51353,51354,51355,51356,51357,51358,51359,51360
51361,51362,51363,51364,51365,51366,51367,51368,51369,51370,51371,51372
51373,51374,51375,51376,51377,51378,51379,51380,51381,51382,51383,51384
51385,51386,51387,51388,51389,51390,51391,51392,51393,51394,51395,51396
51397,51398,51399,51400,51401,51402,51403,51404,51405,51406,51407,51408
51409,51410,51411,51412,51413,51414,51415,51416,51417,51418,51419,51420
51421,51422,51423,51424,51425,51426,51427,51428,51429,51430,51431,51432
51433,51434,51435,51436,51437,51438,51439,51440,51441,51442,51443,51444
51445,51446,51447,51448,51449,51450,51451,51452,51453,51454,51455,51456
51457,51458,51459,51460,51461,51462,51463,51464,51465,51466,51467,51468
51469,51470,51471,51472,51473,51474,51475,51476,51477,51478,51479,51480
51481,51482,51483,51484,51485,51486,51487,51488,51489,51490,51491,51492
51493,51494,51495,51496,51497,51498,51499,51500,51501,51502,51503,51504
51505,51506,51507,51508,51509,51510,51511,51512,51513,51514,51515,51516
51517,51518,51519,51520,51521,51522,51523,51524,51525,51526,51527,51528
51529,51530,51531,51532,51533,51534,51535,51536,51537,51538,51539,51540
51541,51542,51543,51544,51545,51546,51547,51548,51549,51550,51551,51552
51553,51554,51555,51556,51557,51558,51559,51560,51561,51562,51563,51564
51565,51566,51567,51568,51569,51570,51571,51572,51573,51574,51575,51576
51577,51578,51579,51580,51581,51582,51583,51584,51585,51586,51587,51588
51589,51590,51591,51592,51593,51594,51595,51596,51597,51598,51599,51600
51601,51602,51603,51604,51605,51606,51607,51608,51609,51610,51611,51612
51613,51614,51615,51616,51617,51618,51619,51620,51621,51622,51623,51624
51625,51626,51627,51628,51629,51630,51631,51632,51633,51634,51635,51636
51637,51638,51639,51640,51641,51642,51643,51644,51645,51646,51647,51648
51649,51650,51651,51652,51653,51654,51655,51656,51657,51658,51659,51660
51661,51662,51663,51664,51665,51666,51667,51668,51669,51670,51671,51672
51673,51674,51675,51676,51677,51678,51679,51680,51681,51682,51683,51684
51685,51686,51687,51688,51689,51690,51691,51692,51693,51694,51695,51696
51697,51698,51699,51700,51701,51702,51703,51704,51705,51706,51707,51708
51709,51710,51711,51712,51713,51714,51715,51716,51717,51718,51719,51720
51721,51722,51723,51724,51725,51726,51727,51728,51729,51730,51731,51732
51733,51734,51735,51736,51737,51738,51739,51740,51741,51742,51743,51744
51745,51746,51747,51748,51749,51750,51751,51752,51753,51754,51755,51756
51757,51758,51759,51760,51761,51762,51763,51764,51765,51766,51767,51768
51769,51770,51771,51772,51773,51774,51775,51776,51777,51778,51779,51780
51781,51782,51783,51784,51785,51786,51787,51788,51789,51790,51791,51792
51793,51794,51795,51796,51797,51798,51799,51800,51801,51802,51803,51804
51805,51806,51807,51808,51809,51810,51811,51812,51813,51814,51815,51816
51817,51818,51819,51820,51821,51822,51823,51824,51825,51826,51827,51828
51829,51830,51831,51832,51833,51834,51835,51836,51837,51838,51839,51840
51841,51842,51843,51844,51845,51846,51847,51848,51849,51850,51851,51852
51853,51854,51855,51856,51857,51858,51859,51860,51861,51862,51863,51864
51865,51866,51867,51868,51869,51870,51871,51872,51873,51874,51875,51876
51877,51878,51879,51880,51881,51882,51883,51884,51885,51886,51887,51888
51889,51890,51891,51892,51893,51894,51895,51896,51897,51898,51899,51900
51901,51902,51903,51904,51905,51906,51907,51908,51909,51910,51911,51912
51913,51914,51915,51916,51917,51918,51919,51920,51921,51922,51923,51924
51925,51926,51927,51928,51929,51930,51931,51932,51933,51934,51935,51936
51937,51938,51939,51940,51941,51942,51943,51944,51945,51946,51947,51948
51949,51950,51951,51952,51953,51954,51955,51956,51957,51958,51959,51960
51961,51962,51963,51964,51965,51966,51967,51968,51969,51970,51971,51972
51973,51974,51975,51976,51977,51978,51979,51980,51981,51982,51983,51984
51985,51986,51987,51988,51989,51990,51991,51992,51993,51994,51995,51996
51997,51998,51999,52000,52001,52002,52003,52004,52005,52006,52007,52008
52009,52010,52011,52012,52013,52014,52015,52016,52017,52018,52019,52020
52021,52022,52023,52024,52025,52026,52027,52028,52029,52030,52031,52032
52033,52034,52035,52036,52037,52038,52039,52040,52041,52042,52043,52044
52045,52046,52047,52048,52049,52050,52051,52052,52053,52054,52055,52056
52057,52058,52059,52060,52061,52062,52063,52064,52065,52066,52067,52068
52069,52070,52071,52072,52073,52074,52075,52076,52077,52078,52079,52080
52081,52082,52083,52084,52085,52086,52087,52088,52089,52090,52091,52092
52093,52094,52095,52096,52097,52098,52099,52100,52101,52102,52103,52104
52105,52106,52107,52108,52109,52110,52111,52112,52113,52114,52115,52116
52117,52118,52119,52120,52121,52122,52123,52124,52125,52126,52127,52128
52129,52130,52131,52132,52133,52134,52135,52136,52137,52138,52139,52140
52141,52142,52143,52144,52145,52146,52147,52148,52149,52150,52151,52152
52153,52154,52155,52156,52157,52158,52159,52160,52161,52162,52163,52164
52165,52166,52167,52168,52169,52170,52171,52172,52173,52174,52175,52176
52177,52178,52179,52180,52181,52182,52183,52184,52185,52186,52187,52188
52189,52190,52191,52192,52193,52194,52195,52196,52197,52198,52199,52200
52201,52202,52203,52204,52205,52206,52207,52208,52209,52210,52211,52212
52213,52214,52215,52216,52217,52218,52219,52220,52221,52222,52223,52224
52225,52226,52227,52228,52229,52230,52231,52232,52233,52234,52235,52236
52237,52238,52239,52240,52241,52242,52243,52244,52245,52246,52247,52248
52249,52250,52251,52252,52253,52254,52255,52256,52257,52258,52259,52260
52261,52262,52263,52264,52265,52266,52267,52268,52269,52270,52271,52272
52273,52274,52275,52276,52277,52278,52279,52280,52281,52282,52283,52284
52285,52286,52287,52288,52289,52290,52291,52292,52293,52294,52295,52296
52297,52298,52299,52300,52301,52302,52303,52304,52305,52306,52307,52308
52309,52310,52311,52312,52313,52314,52315,52316,52317,52318,52319,52320
52321,52322,52323,52324,52325,52326,52327,52328,52329,52330,52331,52332
52333,52334,52335,52336,52337,52338,52339,52340,52341,52342,52343,52344
52345,52346,52347,52348,52349,52350,52351,52352,52353,52354,52355,52356
52357,52358,52359,52360,52361,52362,52363,52364,52365,52366,52367,52368
52369,52370,52371,52372,52373,52374,52375,52376,52377,52378,52379,52380
52381,52382,52383,52384,52385,52386,52387,52388,52389,52390,52391,52392
52393,52394,52395,52396,52397,52398,52399,52400,52401,52402,52403,52404
52405,52406,52407,52408,52409,52410,52411,52412,52413,52414,52415,52416
52417,52418,52419,52420,52421,52422,52423,52424,52425,52426,52427,52428
52429,52430,52431,52432,52433,52434,52435,52436,52437,52438,52439,52440
52441,52442,52443,52444,52445,52446,52447,52448,52449,52450,52451,52452
52453,52454,52455,52456,52457,52458,52459,52460,52461,52462,52463,52464
52465,52466,52467,52468,52469,52470,52471,52472,52473,52474,52475,52476
52477,52478,52479,52480,52481,52482,52483,52484,52485,52486,52487,52488
52489,52490,52491,52492,52493,52494,52495,52496,52497,52498,52499,52500
52501,52502,52503,52504,52505,52506,52507,52508,52509,52510,52511,52512
52513,52514,52515,52516,52517,52518,52519,52520,52521,52522,52523,52524
52525,52526,52527,52528,52529,52530,52531,52532,52533,52534,52535,52536
52537,52538,52539,52540,52541,52542,52543,52544,52545,52546,52547,52548
52549,52550,52551,52552,52553,52554,52555,52556,52557,52558,52559,52560
52561,52562,52563,52564,52565,52566,52567,52568,52569,52570,52571,52572
52573,52574,52575,52576,52577,52578,52579,52580,52581,52582,52583,52584
52585,52586,52587,52588,52589,52590,52591,52592,52593,52594,52595,52596
52597,52598,52599,52600,52601,52602,52603,52604,52605,52606,52607,52608
52609,52610,52611,52612,52613,52614,52615,52616,52617,52618,52619,52620
52621,52622,52623,52624,52625,52626,52627,52628,52629,52630,52631,52632
52633,52634,52635,52636,52637,52638,52639,52640,52641,52642,52643,52644
52645,52646,52647,52648,52649,52650,52651,52652,52653,52654,52655,52656
52657,52658,52659,52660,52661,52662,52663,52664,52665,52666,52667,52668
52669,52670,52671,52672,52673,52674,52675,52676,52677,52678,52679,52680
52681,52682,52683,52684,52685,52686,52687,52688,52689,52690,52691,52692
52693,52694,52695,52696,52697,52698,52699,52700,52701,52702,52703,52704
52705,52706,52707,52708,52709,52710,52711,52712,52713,52714,52715,52716
52717,52718,52719,52720,52721,52722,52723,52724,52725,52726,52727,52728
52729,52730,52731,52732,52733,52734,52735,52736,52737,52738,52739,52740
52741,52742,52743,52744,52745,52746,52747,52748,52749,52750,52751,52752
52753,52754,52755,52756,52757,52758,52759,52760,52761,52762,52763,52764
52765,52766,52767,52768,52769,52770,52771,52772,52773,52774,52775,52776
52777,52778,52779,52780,52781,52782,52783,52784,52785,52786,52787,52788
52789,52790,52791,52792,52793,52794,52795,52796,52797,52798,52799,52800
52801,52802,52803,52804,52805,52806,52807,52808,52809,52810,52811,52812
52813,52814,52815,52816,52817,52818,52819,52820,52821,52822,52823,52824
52825,52826,52827,52828,52829,52830,52831,52832,52833,52834,52835,52836
52837,52838,52839,52840,52841,52842,52843,52844,52845,52846,52847,52848
52849,52850,52851,52852,52853,52854,52855,52856,52857,52858,52859,52860
52861,52862,52863,52864,52865,52866,52867,52868,52869,52870,52871,52872
52873,52874,52875,52876,52877,52878,52879,52880,52881,52882,52883,52884
52885,52886,52887,52888,52889,52890,52891,52892,52893,52894,52895,52896
52897,52898,52899,52900,52901,52902,52903,52904,52905,52906,52907,52908
52909,52910,52911,52912,52913,52914,52915,52916,52917,52918,52919,52920
52921,52922,52923,52924,52925,52926,52927,52928,52929,52930,52931,52932
52933,52934,52935,52936,52937,52938,52939,52940,52941,52942,52943,52944
52945,52946,52947,52948,52949,52950,52951,52952,52953,52954,52955,52956
52957,52958,52959,52960,52961,52962,52963,52964,52965,52966,52967,52968
52969,52970,52971,52972,52973,52974,52975,52976,52977,52978,52979,52980
52981,52982,52983,52984,52985,52986,52987,52988,52989,52990,52991,52992
52993,52994,52995,52996,52997,52998,52999,53000,53001,53002,53003,53004
53005,53006,53007,53008,53009,53010,53011,53012,53013,53014,53015,53016
53017,53018,53019,53020,53021,53022,53023,53024,53025,53026,53027,53028
53029,53030,53031,53032,53033,53034,53035,53036,53037,53038,53039,53040
53041,53042,53043,53044,53045,53046,53047,53048,53049,53050,53051,53052
53053,53054,53055,53056,53057,53058,53059,53060,53061,53062,53063,53064
53065,53066,53067,53068,53069,53070,53071,53072,53073,53074,53075,53076
53077,53078,53079,53080,53081,53082,53083,53084,53085,53086,53087,53088
53089,53090,53091,53092,53093,53094,53095,53096,53097,53098,53099,53100
53101,53102,53103,53104,53105,53106,53107,53108,53109,53110,53111,53112
53113,53114,53115,53116,53117,53118,53119,53120,53121,53122,53123,53124
53125,53126,53127,53128,53129,53130,53131,53132,53133,53134,53135,53136
53137,53138,53139,53140,53141,53142,53143,53144,53145,53146,53147,53148
53149,53150,53151,53152,53153,53154,53155,53156,53157,53158,53159,53160
53161,53162,53163,53164,53165,53166,53167,53168,53169,53170,53171,53172
53173,53174,53175,53176,53177,53178,53179,53180,53181,53182,53183,53184
53185,53186,53187,53188,53189,53190,53191,53192,53193,53194,53195,53196
53197,53198,53199,53200,53201,53202,53203,53204,53205,53206,53207,53208
53209,53210,53211,53212,53213,53214,53215,53216,53217,53218,53219,53220
53221,53222,53223,53224,53225,53226,53227,53228,53229,53230,53231,53232
53233,53234,53235,53236,53237,53238,53239,53240,53241,53242,53243,53244
53245,53246,53247,53248,53249,53250,53251,53252,53253,53254,53255,53256
53257,53258,53259,53260,53261,53262,53263,53264,53265,53266,53267,53268
53269,53270,53271,53272,53273,53274,53275,53276,53277,53278,53279,53280
53281,53282,53283,53284,53285,53286,53287,53288,53289,53290,53291,53292
53293,53294,53295,53296,53297,53298,53299,53300,53301,53302,53303,53304
53305,53306,53307,53308,53309,53310,53311,53312,53313,53314,53315,53316
53317,53318,53319,53320,53321,53322,53323,53324,53325,53326,53327,53328
53329,53330,53331,53332,53333,53334,53335,53336,53337,53338,53339,53340
53341,53342,53343,53344,53345,53346,53347,53348,53349,53350,53351,53352
53353,53354,53355,53356,53357,53358,53359,53360,53361,53362,53363,53364
53365,53366,53367,53368,53369,53370,53371,53372,53373,53374,53375,53376
53377,53378,53379,53380,53381,53382,53383,53384,53385,53386,53387,53388
53389,53390,53391,53392,53393,53394,53395,53396,53397,53398,53399,53400
53401,53402,53403,53404,53405,53406,53407,53408,53409,53410,53411,53412
53413,53414,53415,53416,53417,53418,53419,53420,53421,53422,53423,53424
53425,53426,53427,53428,53429,53430,53431,53432,53433,53434,53435,53436
53437,53438,53439,53440,53441,53442,53443,53444,53445,53446,53447,53448
53449,53450,53451,53452,53453,53454,53455,53456,53457,53458,53459,53460
53461,53462,53463,53464,53465,53466,53467,53468,53469,53470,53471,53472
53473,53474,53475,53476,53477,53478,53479,53480,53481,53482,53483,53484
53485,53486,53487,53488,53489,53490,53491,53492,53493,53494,53495,53496
53497,53498,53499,53500,53501,53502,53503,53504,53505,53506,53507,53508
53509,53510,53511,53512,53513,53514,53515,53516,53517,53518,53519,53520
53521,53522,53523,53524,53525,53526,53527,53528,53529,53530,53531,53532
53533,53534,53535,53536,53537,53538,53539,53540,53541,53542,53543,53544
53545,53546,53547,53548,53549,53550,53551,53552,53553,53554,53555,53556
53557,53558,53559,53560,53561,53562,53563,53564,53565,53566,53567,53568
53569,53570,53571,53572,53573,53574,53575,53576,53577,53578,53579,53580
53581,53582,53583,53584,53585,53586,53587,53588,53589,53590,53591,53592
53593,53594,53595,53596,53597,53598,53599,53600,53601,53602,53603,53604
53605,53606,53607,53608,53609,53610,53611,53612,53613,53614,53615,53616
53617,53618,53619,53620,53621,53622,53623,53624,53625,53626,53627,53628
53629,53630,53631,53632,53633,53634,53635,53636,53637,53638,53639,53640
53641,53642,53643,53644,53645,53646,53647,53648,53649,53650,53651,53652
53653,53654,53655,53656,53657,53658,53659,53660,53661,53662,53663,53664
53665,53666,53667,53668,53669,53670,53671,53672,53673,53674,53675,53676
53677,53678,53679,53680,53681,53682,53683,53684,53685,53686,53687,53688
53689,53690,53691,53692,53693,53694,53695,53696,53697,53698,53699,53700
53701,53702,53703,53704,53705,53706,53707,53708,53709,53710,53711,53712
53713,53714,53715,53716,53717,53718,53719,53720,53721,53722,53723,53724
53725,53726,53727,53728,53729,53730,53731,53732,53733,53734,53735,53736
53737,53738,53739,53740,53741,53742,53743,53744,53745,53746,53747,53748
53749,53750,53751,53752,53753,53754,53755,53756,53757,53758,53759,53760
53761,53762,53763,53764,53765,53766,53767,53768,53769,53770,53771,53772
53773,53774,53775,53776,53777,53778,53779,53780,53781,53782,53783,53784
53785,53786,53787,53788,53789,53790,53791,53792,53793,53794,53795,53796
53797,53798,53799,53800,53801,53802,53803,53804,53805,53806,53807,53808
53809,53810,53811,53812,53813,53814,53815,53816,53817,53818,53819,53820
53821,53822,53823,53824,53825,53826,53827,53828,53829,53830,53831,53832
53833,53834,53835,53836,53837,53838,53839,53840,53841,53842,53843,53844
53845,53846,53847,53848,53849,53850,53851,53852,53853,53854,53855,53856
53857,53858,53859,53860,53861,53862,53863,53864,53865,53866,53867,53868
53869,53870,53871,53872,53873,53874,53875,53876,53877,53878,53879,53880
53881,53882,53883,53884,53885,53886,53887,53888,53889,53890,53891,53892
53893,53894,53895,53896,53897,53898,53899,53900,53901,53902,53903,53904
53905,53906,53907,53908,53909,53910,53911,53912,53913,53914,53915,53916
53917,53918,53919,53920,53921,53922,53923,53924,53925,53926,53927,53928
53929,53930,53931,53932,53933,53934,53935,53936,53937,53938,53939,53940
53941,53942,53943,53944,53945,53946,53947,53948,53949,53950,53951,53952
53953,53954,53955,53956,53957,53958,53959,53960,53961,53962,53963,53964
53965,53966,53967,53968,53969,53970,53971,53972,53973,53974,53975,53976
53977,53978,53979,53980,53981,53982,53983,53984,53985,53986,53987,53988
53989,53990,53991,53992,53993,53994,53995,53996,53997,53998,53999,54000
54001,54002,54003,54004,54005,54006,54007,54008,54009,54010,54011,54012
54013,54014,54015,54016,54017,54018,54019,54020,54021,54022,54023,54024
54025,54026,54027,54028,54029,54030,54031,54032,54033,54034,54035,54036
54037,54038,54039,54040,54041,54042,54043,54044,54045,54046,54047,54048
54049,54050,54051,54052,54053,54054,54055,54056,54057,54058,54059,54060
54061,54062,54063,54064,54065,54066,54067,54068,54069,54070,54071,54072
54073,54074,54075,54076,54077,54078,54079,54080,54081,54082,54083,54084
54085,54086,54087,54088,54089,54090,54091,54092,54093,54094,54095,54096
54097,54098,54099,54100,54101,54102,54103,54104,54105,54106,54107,54108
54109,54110,54111,54112,54113,54114,54115,54116,54117,54118,54119,54120
54121,54122,54123,54124,54125,54126,54127,54128,54129,54130,54131,54132
54133,54134,54135,54136,54137,54138,54139,54140,54141,54142,54143,54144
54145,54146,54147,54148,54149,54150,54151,54152,54153,54154,54155,54156
54157,54158,54159,54160,54161,54162,54163,54164,54165,54166,54167,54168
54169,54170,54171,54172,54173,54174,54175,54176,54177,54178,54179,54180
54181,54182,54183,54184,54185,54186,54187,54188,54189,54190,54191,54192
54193,54194,54195,54196,54197,54198,54199,54200,54201,54202,54203,54204
54205,54206,54207,54208,54209,54210,54211,54212,54213,54214,54215,54216
54217,54218,54219,54220,54221,54222,54223,54224,54225,54226,54227,54228
54229,54230,54231,54232,54233,54234,54235,54236,54237,54238,54239,54240
54241,54242,54243,54244,54245,54246,54247,54248,54249,54250,54251,54252
54253,54254,54255,54256,54257,54258,54259,54260,54261,54262,54263,54264
54265,54266,54267,54268,54269,54270,54271,54272,54273,54274,54275,54276
54277,54278,54279,54280,54281,54282,54283,54284,54285,54286,54287,54288
54289,54290,54291,54292,54293,54294,54295,54296,54297,54298,54299,54300
54301,54302,54303,54304,54305,54306,54307,54308,54309,54310,54311,54312
54313,54314,54315,54316,54317,54318,54319,54320,54321,54322,54323,54324
54325,54326,54327,54328,54329,54330,54331,54332,54333,54334,54335,54336
54337,54338,54339,54340,54341,54342,54343,54344,54345,54346,54347,54348
54349,54350,54351,54352,54353,54354,54355,54356,54357,54358,54359,54360
54361,54362,54363,54364,54365,54366,54367,54368,54369,54370,54371,54372
54373,54374,54375,54376,54377,54378,54379,54380,54381,54382,54383,54384
54385,54386,54387,54388,54389,54390,54391,54392,54393,54394,54395,54396
54397,54398,54399,54400,54401,54402,54403,54404,54405,54406,54407,54408
54409,54410,54411,54412,54413,54414,54415,54416,54417,54418,54419,54420
54421,54422,54423,54424,54425,54426,54427,54428,54429,54430,54431,54432
54433,54434,54435,54436,54437,54438,54439,54440,54441,54442,54443,54444
54445,54446,54447,54448,54449,54450,54451,54452,54453,54454,54455,54456
54457,54458,54459,54460,54461,54462,54463,54464,54465,54466,54467,54468
54469,54470,54471,54472,54473,54474,54475,54476,54477,54478,54479,54480
54481,54482,54483,54484,54485,54486,54487,54488,54489,54490,54491,54492
54493,54494,54495,54496,54497,54498,54499,54500,54501,54502,54503,54504
54505,54506,54507,54508,54509,54510,54511,54512,54513,54514,54515,54516
54517,54518,54519,54520,54521,54522,54523,54524,54525,54526,54527,54528
54529,54530,54531,54532,54533,54534,54535,54536,54537,54538,54539,54540
54541,54542,54543,54544,54545,54546,54547,54548,54549,54550,54551,54552
54553,54554,54555,54556,54557,54558,54559,54560,54561,54562,54563,54564
54565,54566,54567,54568,54569,54570,54571,54572,54573,54574,54575,54576
54577,54578,54579,54580,54581,54582,54583,54584,54585,54586,54587,54588
54589,54590,54591,54592,54593,54594,54595,54596,54597,54598,54599,54600
54601,54602,54603,54604,54605,54606,54607,54608,54609,54610,54611,54612
54613,54614,54615,54616,54617,54618,54619,54620,54621,54622,54623,54624
54625,54626,54627,54628,54629,54630,54631,54632,54633,54634,54635,54636
54637,54638,54639,54640,54641,54642,54643,54644,54645,54646,54647,54648
54649,54650,54651,54652,54653,54654,54655,54656,54657,54658,54659,54660
54661,54662,54663,54664,54665,54666,54667,54668,54669,54670,54671,54672
54673,54674,54675,54676,54677,54678,54679,54680,54681,54682,54683,54684
54685,54686,54687,54688,54689,54690,54691,54692,54693,54694,54695,54696
54697,54698,54699,54700,54701,54702,54703,54704,54705,54706,54707,54708
54709,54710,54711,54712,54713,54714,54715,54716,54717,54718,54719,54720
54721,54722,54723,54724,54725,54726,54727,54728,54729,54730,54731,54732
54733,54734,54735,54736,54737,54738,54739,54740,54741,54742,54743,54744
54745,54746,54747,54748,54749,54750,54751,54752,54753,54754,54755,54756
54757,54758,54759,54760,54761,54762,54763,54764,54765,54766,54767,54768
54769,54770,54771,54772,54773,54774,54775,54776,54777,54778,54779,54780
54781,54782,54783,54784,54785,54786,54787,54788,54789,54790,54791,54792
54793,54794,54795,54796,54797,54798,54799,54800,54801,54802,54803,54804
54805,54806,54807,54808,54809,54810,54811,54812,54813,54814,54815,54816
54817,54818,54819,54820,54821,54822,54823,54824,54825,54826,54827,54828
54829,54830,54831,54832,54833,54834,54835,54836,54837,54838,54839,54840
54841,54842,54843,54844,54845,54846,54847,54848,54849,54850,54851,54852
54853,54854,54855,54856,54857,54858,54859,54860,54861,54862,54863,54864
54865,54866,54867,54868,54869,54870,54871,54872,54873,54874,54875,54876
54877,54878,54879,54880,54881,54882,54883,54884,54885,54886,54887,54888
54889,54890,54891,54892,54893,54894,54895,54896,54897,54898,54899,54900
54901,54902,54903,54904,54905,54906,54907,54908,54909,54910,54911,54912
54913,54914,54915,54916,54917,54918,54919,54920,54921,54922,54923,54924
54925,54926,54927,54928,54929,54930,54931,54932,54933,54934,54935,54936
54937,54938,54939,54940,54941,54942,54943,54944,54945,54946,54947,54948
54949,54950,54951,54952,54953,54954,54955,54956,54957,54958,54959,54960
54961,54962,54963,54964,54965,54966,54967,54968,54969,54970,54971,54972
54973,54974,54975,54976,54977,54978,54979,54980,54981,54982,54983,54984
54985,54986,54987,54988,54989,54990,54991,54992,54993,54994,54995,54996
54997,54998,54999,55000,55001,55002,55003,55004,55005,55006,55007,55008
55009,55010,55011,55012,55013,55014,55015,55016,55017,55018,55019,55020
55021,55022,55023,55024,55025,55026,55027,55028,55029,55030,55031,55032
55033,55034,55035,55036,55037,55038,55039,55040,55041,55042,55043,55044
55045,55046,55047,55048,55049,55050,55051,55052,55053,55054,55055,55056
55057,55058,55059,55060,55061,55062,55063,55064,55065,55066,55067,55068
55069,55070,55071,55072,55073,55074,55075,55076,55077,55078,55079,55080
55081,55082,55083,55084,55085,55086,55087,55088,55089,55090,55091,55092
55093,55094,55095,55096,55097,55098,55099,55100,55101,55102,55103,55104
55105,55106,55107,55108,55109,55110,55111,55112,55113,55114,55115,55116
55117,55118,55119,55120,55121,55122,55123,55124,55125,55126,55127,55128
55129,55130,55131,55132,55133,55134,55135,55136,55137,55138,55139,55140
55141,55142,55143,55144,55145,55146,55147,55148,55149,55150,55151,55152
55153,55154,55155,55156,55157,55158,55159,55160,55161,55162,55163,55164
55165,55166,55167,55168,55169,55170,55171,55172,55173,55174,55175,55176
55177,55178,55179,55180,55181,55182,55183,55184,55185,55186,55187,55188
55189,55190,55191,55192,55193,55194,55195,55196,55197,55198,55199,55200
55201,55202,55203,55204,55205,55206,55207,55208,55209,55210,55211,55212
55213,55214,55215,55216,55217,55218,55219,55220,55221,55222,55223,55224
55225,55226,55227,55228,55229,55230,55231,55232,55233,55234,55235,55236
55237,55238,55239,55240,55241,55242,55243,55244,55245,55246,55247,55248
55249,55250,55251,55252,55253,55254,55255,55256,55257,55258,55259,55260
55261,55262,55263,55264,55265,55266,55267,55268,55269,55270,55271,55272
55273,55274,55275,55276,55277,55278,55279,55280,55281,55282,55283,55284
55285,55286,55287,55288,55289,55290,55291,55292,55293,55294,55295,55296
55297,55298,55299,55300,55301,55302,55303,55304,55305,55306,55307,55308
55309,55310,55311,55312,55313,55314,55315,55316,55317,55318,55319,55320
55321,55322,55323,55324,55325,55326,55327,55328,55329,55330,55331,55332
55333,55334,55335,55336,55337,55338,55339,55340,55341,55342,55343,55344
55345,55346,55347,55348,55349,55350,55351,55352,55353,55354,55355,55356
55357,55358,55359,55360,55361,55362,55363,55364,55365,55366,55367,55368
55369,55370,55371,55372,55373,55374,55375,55376,55377,55378,55379,55380
55381,55382,55383,55384,55385,55386,55387,55388,55389,55390,55391,55392
55393,55394,55395,55396,55397,55398,55399,55400,55401,55402,55403,55404
55405,55406,55407,55408,55409,55410,55411,55412,55413,55414,55415,55416
55417,55418,55419,55420,55421,55422,55423,55424,55425,55426,55427,55428
55429,55430,55431,55432,55433,55434,55435,55436,55437,55438,55439,55440
55441,55442,55443,55444,55445,55446,55447,55448,55449,55450,55451,55452
55453,55454,55455,55456,55457,55458,55459,55460,55461,55462,55463,55464
55465,55466,55467,55468,55469,55470,55471,55472,55473,55474,55475,55476
55477,55478,55479,55480,55481,55482,55483,55484,55485,55486,55487,55488
[truncated: 295,697 more chars]
