# Supplementary material for: Simulation of Air Puff Tonometry Test Using Arbitrary Lagrangian–Eulerian (ALE) Deforming Mesh for Corneal Material Characterisation
Source: Int J Environ Res Public Health. 2019 Dec 19;17(1):54. doi: 10.3390/ijerph17010054 (PMC6982245; doi:10.3390/ijerph17010054)
Supplement: Supplementary file 1 [file ijerph-17-00054-s001.zip › suppl/Co-execution-1-Eye.inp]

*HEADING
Model of the whole ocular vessel
Number of corneal rings = 15
Number of total rings = 50
Number of cornea/sclera layers = 2
Anterior corneal central radius = 7.29614 mm
Anterior corneal shape factor = 0.626675
Central corneal thickness = 0.606 mm
Peripheral corneal thickness = 0.899629 mm
Limbal radius = 5.85 mm
External scleral radius = 11.5 mm
Equatorial scleral thickness = 0.719703 mm
Posterior scleral thickness = 1.07956 mm
Axial length = 24.0468 mm
IOP = 15 mmHg
**
**
**=====================================================================================
**Node classifications 
**=====================================================================================
**
**
*NODE,NSET=AllNodes,INPUT=Node.inp
**
**
*NSET,NSET=PoleNodes
1,10002,10003,20004,20005,30006,30007,40008,40009,50010
**
*NSET,NSET=LimbalNodes, GENERATE
1742,1861,1
11744,11862,2
21746,21865,1
31748,31866,2
41750,41869,1
**
*NSET,NSET=XZeroNodes
1,3,5,8,12,17,23,30,38,47,57,68
80,93,107,122,138,155,173,192,212,233,255,278
302,327,353,380,408,437,467,498,530,563,597,632
668,705,743,782,822,863,905,948,992,1037,1083,1130
1178,1227,1277,1328,1380,1433,1487,1542,1598,1655,1713,1772
1832,1893,1955,2018,2082,2147,2213,2280,2348,2417,2487,2558
2630,2703,2777,2852,2928,3005,3083,3162,3242,3323,3405,3488
3572,3657,3743,3830,3918,4007,4097,4188,4280,4373,4467,4562
4658,4755,4853,4952,5052,5151,5249,5346,5442,5537,5631,5724
5816,5907,5997,6086,6174,6261,6347,6432,6516,6599,6681,6762
6842,6921,6999,7076,7152,7227,7301,7374,7446,7517,7587,7656
7724,7791,7857,7922,7986,8049,8111,8172,8232,8291,8349,8406
8462,8517,8571,8624,8676,8727,8777,8826,8874,8921,8967,9012
9056,9099,9141,9182,9222,9261,9299,9336,9372,9407,9441,9474
9506,9537,9567,9596,9624,9651,9677,9702,9726,9749,9771,9792
9812,9831,9849,9866,9882,9897,9911,9924,9936,9947,9957,9966
9974,9981,9987,9992,9996,9999,10001,10002,10003,10010,10014,10032
10040,10070,10082,10124,10140,10194,10214,10280,10304,10382,10410,10500
10532,10634,10670,10784,10824,10950,10994,11132,11180,11330,11382,11544
11600,11774,11834,12020,12084,12282,12350,12560,12632,12854,12930,13164
13244,13490,13574,13832,13920,14190,14282,14564,14660,14954,15054,15348
15444,15726,15818,16088,16176,16434,16518,16764,16844,17078,17154,17376
17448,17658,17726,17924,17988,18174,18234,18408,18464,18626,18678,18828
18876,19014,19058,19184,19224,19338,19374,19476,19508,19598,19626,19704
19728,19794,19814,19868,19884,19926,19938,19968,19976,19994,19998,20004
20005,20007,20009,20012,20016,20021,20027,20034,20042,20051,20061,20072
20084,20097,20111,20126,20142,20159,20177,20196,20216,20237,20259,20282
20306,20331,20357,20384,20412,20441,20471,20502,20534,20567,20601,20636
20672,20709,20747,20786,20826,20867,20909,20952,20996,21041,21087,21134
21182,21231,21281,21332,21384,21437,21491,21546,21602,21659,21717,21776
21836,21897,21959,22022,22086,22151,22217,22284,22352,22421,22491,22562
22634,22707,22781,22856,22932,23009,23087,23166,23246,23327,23409,23492
23576,23661,23747,23834,23922,24011,24101,24192,24284,24377,24471,24566
24662,24759,24857,24956,25056,25155,25253,25350,25446,25541,25635,25728
25820,25911,26001,26090,26178,26265,26351,26436,26520,26603,26685,26766
26846,26925,27003,27080,27156,27231,27305,27378,27450,27521,27591,27660
27728,27795,27861,27926,27990,28053,28115,28176,28236,28295,28353,28410
28466,28521,28575,28628,28680,28731,28781,28830,28878,28925,28971,29016
29060,29103,29145,29186,29226,29265,29303,29340,29376,29411,29445,29478
29510,29541,29571,29600,29628,29655,29681,29706,29730,29753,29775,29796
29816,29835,29853,29870,29886,29901,29915,29928,29940,29951,29961,29970
29978,29985,29991,29996,30000,30003,30005,30006,30007,30014,30018,30036
30044,30074,30086,30128,30144,30198,30218,30284,30308,30386,30414,30504
30536,30638,30674,30788,30828,30954,30998,31136,31184,31334,31386,31548
31604,31778,31838,32024,32088,32286,32354,32564,32636,32858,32934,33168
33248,33494,33578,33836,33924,34194,34286,34568,34664,34958,35058,35352
35448,35730,35822,36092,36180,36438,36522,36768,36848,37082,37158,37380
37452,37662,37730,37928,37992,38178,38238,38412,38468,38630,38682,38832
38880,39018,39062,39188,39228,39342,39378,39480,39512,39602,39630,39708
39732,39798,39818,39872,39888,39930,39942,39972,39980,39998,40002,40008
40009,40011,40013,40016,40020,40025,40031,40038,40046,40055,40065,40076
40088,40101,40115,40130,40146,40163,40181,40200,40220,40241,40263,40286
40310,40335,40361,40388,40416,40445,40475,40506,40538,40571,40605,40640
40676,40713,40751,40790,40830,40871,40913,40956,41000,41045,41091,41138
41186,41235,41285,41336,41388,41441,41495,41550,41606,41663,41721,41780
41840,41901,41963,42026,42090,42155,42221,42288,42356,42425,42495,42566
42638,42711,42785,42860,42936,43013,43091,43170,43250,43331,43413,43496
43580,43665,43751,43838,43926,44015,44105,44196,44288,44381,44475,44570
44666,44763,44861,44960,45060,45159,45257,45354,45450,45545,45639,45732
45824,45915,46005,46094,46182,46269,46355,46440,46524,46607,46689,46770
46850,46929,47007,47084,47160,47235,47309,47382,47454,47525,47595,47664
47732,47799,47865,47930,47994,48057,48119,48180,48240,48299,48357,48414
48470,48525,48579,48632,48684,48735,48785,48834,48882,48929,48975,49020
49064,49107,49149,49190,49230,49269,49307,49344,49380,49415,49449,49482
49514,49545,49575,49604,49632,49659,49685,49710,49734,49757,49779,49800
49820,49839,49857,49874,49890,49905,49919,49932,49944,49955,49965,49974
49982,49989,49995,50000,50004,50007,50009,50010
**
*NSET,NSET=YZeroNodes
1,2,4,6,10,14,20,26,34,42,52,62
74,86,100,114,130,146,164,182,202,222,244,266
290,314,340,366,394,422,452,482,514,546,580,614
650,686,724,762,802,842,884,926,970,1014,1060,1106
1154,1202,1252,1302,1354,1406,1460,1514,1570,1626,1684,1742
1802,1862,1924,1986,2050,2114,2180,2246,2314,2382,2452,2522
2594,2666,2740,2814,2890,2966,3044,3122,3202,3282,3364,3446
3530,3614,3700,3786,3874,3962,4052,4142,4234,4326,4420,4514
4610,4706,4804,4902,5002,5102,5200,5298,5394,5490,5584,5678
5770,5862,5952,6042,6130,6218,6304,6390,6474,6558,6640,6722
6802,6882,6960,7038,7114,7190,7264,7338,7410,7482,7552,7622
7690,7758,7824,7890,7954,8018,8080,8142,8202,8262,8320,8378
8434,8490,8544,8598,8650,8702,8752,8802,8850,8898,8944,8990
9034,9078,9120,9162,9202,9242,9280,9318,9354,9390,9424,9458
9490,9522,9552,9582,9610,9638,9664,9690,9714,9738,9760,9782
9802,9822,9840,9858,9874,9890,9904,9918,9930,9942,9952,9962
9970,9978,9984,9990,9994,9998,10000,10002,10003,10008,10012,10028
10036,10064,10076,10116,10132,10184,10204,10268,10292,10368,10396,10484
10516,10616,10652,10764,10804,10928,10972,11108,11156,11304,11356,11516
11572,11744,11804,11988,12052,12248,12316,12524,12596,12816,12892,13124
13204,13448,13532,13788,13876,14144,14236,14516,14612,14904,15004,15300
15396,15680,15772,16044,16132,16392,16476,16724,16804,17040,17116,17340
17412,17624,17692,17892,17956,18144,18204,18380,18436,18600,18652,18804
18852,18992,19036,19164,19204,19320,19356,19460,19492,19584,19612,19692
19716,19784,19804,19860,19876,19920,19932,19964,19972,19992,19996,20004
20005,20006,20008,20010,20014,20018,20024,20030,20038,20046,20056,20066
20078,20090,20104,20118,20134,20150,20168,20186,20206,20226,20248,20270
20294,20318,20344,20370,20398,20426,20456,20486,20518,20550,20584,20618
20654,20690,20728,20766,20806,20846,20888,20930,20974,21018,21064,21110
21158,21206,21256,21306,21358,21410,21464,21518,21574,21630,21688,21746
21806,21866,21928,21990,22054,22118,22184,22250,22318,22386,22456,22526
22598,22670,22744,22818,22894,22970,23048,23126,23206,23286,23368,23450
23534,23618,23704,23790,23878,23966,24056,24146,24238,24330,24424,24518
24614,24710,24808,24906,25006,25106,25204,25302,25398,25494,25588,25682
25774,25866,25956,26046,26134,26222,26308,26394,26478,26562,26644,26726
26806,26886,26964,27042,27118,27194,27268,27342,27414,27486,27556,27626
27694,27762,27828,27894,27958,28022,28084,28146,28206,28266,28324,28382
28438,28494,28548,28602,28654,28706,28756,28806,28854,28902,28948,28994
29038,29082,29124,29166,29206,29246,29284,29322,29358,29394,29428,29462
29494,29526,29556,29586,29614,29642,29668,29694,29718,29742,29764,29786
29806,29826,29844,29862,29878,29894,29908,29922,29934,29946,29956,29966
29974,29982,29988,29994,29998,30002,30004,30006,30007,30012,30016,30032
30040,30068,30080,30120,30136,30188,30208,30272,30296,30372,30400,30488
30520,30620,30656,30768,30808,30932,30976,31112,31160,31308,31360,31520
31576,31748,31808,31992,32056,32252,32320,32528,32600,32820,32896,33128
33208,33452,33536,33792,33880,34148,34240,34520,34616,34908,35008,35304
35400,35684,35776,36048,36136,36396,36480,36728,36808,37044,37120,37344
37416,37628,37696,37896,37960,38148,38208,38384,38440,38604,38656,38808
38856,38996,39040,39168,39208,39324,39360,39464,39496,39588,39616,39696
39720,39788,39808,39864,39880,39924,39936,39968,39976,39996,40000,40008
40009,40010,40012,40014,40018,40022,40028,40034,40042,40050,40060,40070
40082,40094,40108,40122,40138,40154,40172,40190,40210,40230,40252,40274
40298,40322,40348,40374,40402,40430,40460,40490,40522,40554,40588,40622
40658,40694,40732,40770,40810,40850,40892,40934,40978,41022,41068,41114
41162,41210,41260,41310,41362,41414,41468,41522,41578,41634,41692,41750
41810,41870,41932,41994,42058,42122,42188,42254,42322,42390,42460,42530
42602,42674,42748,42822,42898,42974,43052,43130,43210,43290,43372,43454
43538,43622,43708,43794,43882,43970,44060,44150,44242,44334,44428,44522
44618,44714,44812,44910,45010,45110,45208,45306,45402,45498,45592,45686
45778,45870,45960,46050,46138,46226,46312,46398,46482,46566,46648,46730
46810,46890,46968,47046,47122,47198,47272,47346,47418,47490,47560,47630
47698,47766,47832,47898,47962,48026,48088,48150,48210,48270,48328,48386
48442,48498,48552,48606,48658,48710,48760,48810,48858,48906,48952,48998
49042,49086,49128,49170,49210,49250,49288,49326,49362,49398,49432,49466
49498,49530,49560,49590,49618,49646,49672,49698,49722,49746,49768,49790
49810,49830,49848,49866,49882,49898,49912,49926,49938,49950,49960,49970
49978,49986,49992,49998,50002,50006,50008,50010
**
*NSET,NSET=CVSMeridian
1,2,4,14,20,42,52,86,100,146,164,222
244,314,340,422,452,546,580,686,724,842,884,1014
1060,1202,1252,1406,1460,1626,1684
**
*NSET,NSET=EquatorialNodes, GENERATE
6390,6557
**
*NSET, NSET=DEFORMATIONNODES
1,2,4,6,10,14,20,26,34,42,52,62
74,86,100,114,130,146,164,182,202,222,244,266
290,314,340,366,394,422,452,482,514,546,580,614
650,686,724,762,802,842,884,926,970,1014,1060,1106
1154,1202,1252,1302,1354,1406,1460,1514,1570,1626,1684,1742
1802,1862,1924,1986,2050,2114,2180,2246,2314,2382,2452,2522
2594
**
**
**=====================================================================================
**Element classifications 
**=====================================================================================
**
*ELEMENT, ELSET=AllElements, TYPE=C3D15H, INPUT=Element.inp
**
**
*ELSET,ELSET=C1, GENERATE
1,784
5001,5784
*SOLIDSECTION, ELSET=C1, MATERIAL=MC1
**
*ELSET,ELSET=Limbus, GENERATE
785,1024
5785,6024
*SOLIDSECTION, ELSET=Limbus, MATERIAL=MLimbus
**
*ELSET,ELSET=S1, GENERATE
1025,2884
6025,7884
*SOLIDSECTION, ELSET=S1, MATERIAL=MS1
**
*ELSET,ELSET=S2, GENERATE
2885,4424
7885,9424
*SOLIDSECTION, ELSET=S2, MATERIAL=MS2
**
*ELSET,ELSET=S3, GENERATE
4425,5000
9425,10000
*SOLIDSECTION, ELSET=S3, MATERIAL=MS3
**
*ELSET,ELSET=InternalElements,GENERATE
5001,10000
**
**
*ELSET, ELSET=E_Cornea_Sclera
1,2,3,4,5,6,7,8,9,10,11,12
13,14,15,16,17,18,19,20,21,22,23,24
25,26,27,28,29,30,31,32,33,34,35,36
37,38,39,40,41,42,43,44,45,46,47,48
49,50,51,52,53,54,55,56,57,58,59,60
61,62,63,64,65,66,67,68,69,70,71,72
73,74,75,76,77,78,79,80,81,82,83,84
85,86,87,88,89,90,91,92,93,94,95,96
97,98,99,100,101,102,103,104,105,106,107,108
109,110,111,112,113,114,115,116,117,118,119,120
121,122,123,124,125,126,127,128,129,130,131,132
133,134,135,136,137,138,139,140,141,142,143,144
145,146,147,148,149,150,151,152,153,154,155,156
157,158,159,160,161,162,163,164,165,166,167,168
169,170,171,172,173,174,175,176,177,178,179,180
181,182,183,184,185,186,187,188,189,190,191,192
193,194,195,196,197,198,199,200,201,202,203,204
205,206,207,208,209,210,211,212,213,214,215,216
217,218,219,220,221,222,223,224,225,226,227,228
229,230,231,232,233,234,235,236,237,238,239,240
241,242,243,244,245,246,247,248,249,250,251,252
253,254,255,256,257,258,259,260,261,262,263,264
265,266,267,268,269,270,271,272,273,274,275,276
277,278,279,280,281,282,283,284,285,286,287,288
289,290,291,292,293,294,295,296,297,298,299,300
301,302,303,304,305,306,307,308,309,310,311,312
313,314,315,316,317,318,319,320,321,322,323,324
325,326,327,328,329,330,331,332,333,334,335,336
337,338,339,340,341,342,343,344,345,346,347,348
349,350,351,352,353,354,355,356,357,358,359,360
361,362,363,364,365,366,367,368,369,370,371,372
373,374,375,376,377,378,379,380,381,382,383,384
385,386,387,388,389,390,391,392,393,394,395,396
397,398,399,400,401,402,403,404,405,406,407,408
409,410,411,412,413,414,415,416,417,418,419,420
421,422,423,424,425,426,427,428,429,430,431,432
433,434,435,436,437,438,439,440,441,442,443,444
445,446,447,448,449,450,451,452,453,454,455,456
457,458,459,460,461,462,463,464,465,466,467,468
469,470,471,472,473,474,475,476,477,478,479,480
481,482,483,484,485,486,487,488,489,490,491,492
493,494,495,496,497,498,499,500,501,502,503,504
505,506,507,508,509,510,511,512,513,514,515,516
517,518,519,520,521,522,523,524,525,526,527,528
529,530,531,532,533,534,535,536,537,538,539,540
541,542,543,544,545,546,547,548,549,550,551,552
553,554,555,556,557,558,559,560,561,562,563,564
565,566,567,568,569,570,571,572,573,574,575,576
577,578,579,580,581,582,583,584,585,586,587,588
589,590,591,592,593,594,595,596,597,598,599,600
601,602,603,604,605,606,607,608,609,610,611,612
613,614,615,616,617,618,619,620,621,622,623,624
625,626,627,628,629,630,631,632,633,634,635,636
637,638,639,640,641,642,643,644,645,646,647,648
649,650,651,652,653,654,655,656,657,658,659,660
661,662,663,664,665,666,667,668,669,670,671,672
673,674,675,676,677,678,679,680,681,682,683,684
685,686,687,688,689,690,691,692,693,694,695,696
697,698,699,700,701,702,703,704,705,706,707,708
709,710,711,712,713,714,715,716,717,718,719,720
721,722,723,724,725,726,727,728,729,730,731,732
733,734,735,736,737,738,739,740,741,742,743,744
745,746,747,748,749,750,751,752,753,754,755,756
757,758,759,760,761,762,763,764,765,766,767,768
769,770,771,772,773,774,775,776,777,778,779,780
781,782,783,784,785,786,787,788,789,790,791,792
793,794,795,796,797,798,799,800,801,802,803,804
805,806,807,808,809,810,811,812,813,814,815,816
817,818,819,820,821,822,823,824,825,826,827,828
829,830,831,832,833,834,835,836,837,838,839,840
841,842,843,844,845,846,847,848,849,850,851,852
853,854,855,856,857,858,859,860,861,862,863,864
865,866,867,868,869,870,871,872,873,874,875,876
877,878,879,880,881,882,883,884,885,886,887,888
889,890,891,892,893,894,895,896,897,898,899,900
901,902,903,904,905,906,907,908,909,910,911,912
913,914,915,916,917,918,919,920,921,922,923,924
925,926,927,928,929,930,931,932,933,934,935,936
937,938,939,940,941,942,943,944,945,946,947,948
949,950,951,952,953,954,955,956,957,958,959,960
961,962,963,964,965,966,967,968,969,970,971,972
973,974,975,976,977,978,979,980,981,982,983,984
985,986,987,988,989,990,991,992,993,994,995,996
997,998,999,1000,1001,1002,1003,1004,1005,1006,1007,1008
1009,1010,1011,1012,1013,1014,1015,1016,1017,1018,1019,1020
1021,1022,1023,1024,1025,1026,1027,1028,1029,1030,1031,1032
1033,1034,1035,1036,1037,1038,1039,1040,1041,1042,1043,1044
1045,1046,1047,1048,1049,1050,1051,1052,1053,1054,1055,1056
1057,1058,1059,1060,1061,1062,1063,1064,1065,1066,1067,1068
1069,1070,1071,1072,1073,1074,1075,1076,1077,1078,1079,1080
1081,1082,1083,1084,1085,1086,1087,1088,1089,1090,1091,1092
1093,1094,1095,1096,1097,1098,1099,1100,1101,1102,1103,1104
1105,1106,1107,1108,1109,1110,1111,1112,1113,1114,1115,1116
1117,1118,1119,1120,1121,1122,1123,1124,1125,1126,1127,1128
1129,1130,1131,1132,1133,1134,1135,1136,1137,1138,1139,1140
1141,1142,1143,1144,1145,1146,1147,1148,1149,1150,1151,1152
1153,1154,1155,1156,1157,1158,1159,1160,1161,1162,1163,1164
1165,1166,1167,1168,1169,1170,1171,1172,1173,1174,1175,1176
1177,1178,1179,1180,1181,1182,1183,1184,1185,1186,1187,1188
1189,1190,1191,1192,1193,1194,1195,1196,1197,1198,1199,1200
1201,1202,1203,1204,1205,1206,1207,1208,1209,1210,1211,1212
1213,1214,1215,1216,1217,1218,1219,1220,1221,1222,1223,1224
1225,1226,1227,1228,1229,1230,1231,1232,1233,1234,1235,1236
1237,1238,1239,1240,1241,1242,1243,1244,1245,1246,1247,1248
1249,1250,1251,1252,1253,1254,1255,1256,1257,1258,1259,1260
1261,1262,1263,1264,1265,1266,1267,1268,1269,1270,1271,1272
1273,1274,1275,1276,1277,1278,1279,1280,1281,1282,1283,1284
1285,1286,1287,1288,1289,1290,1291,1292,1293,1294,1295,1296
**
**
**=====================================================================================
**Surface classifications 
**=====================================================================================
**
*SURFACE, type=ELEMENT, name=InternalSurface
InternalElements, S1
**
**
*SURFACE, TYPE=ELEMENT, NAME=Cornea_sclera
E_Cornea_Sclera, S2
**
**
**=====================================================================================
**Contact & Interaction 
**=====================================================================================
**
**
**=====================================================================================
**Material properties 
**=====================================================================================
**
*Include, input=Material.inp
**
**
** INTERACTION PROPERTIES
** 
*Fluid Behavior, name=CAVITYLIQUID
*Fluid Density
1e-09
*Fluid Bulk Modulus
 2.2e+06,
** 
** PHYSICAL CONSTANTS
** 
*Physical Constants, absolute zero=-273.16
** 
** 
** BOUNDARY CONDITIONS
** 
** Name: Disp-BC-1 Type: Displacement/Rotation
*Boundary
EQUATORIALNODES, 3, 3
** Name: Disp-BC-2 Type: Displacement/Rotation
*Boundary
POLENODES, 1, 1
POLENODES, 2, 2
** Name: Disp-BC-3 Type: Displacement/Rotation
*Boundary
_M9, 2, 2
**
** INTERACTIONS
** 
** Interaction: CAVITYFLUID
*Fluid Cavity, name=CAVITYFLUID, behavior=CAVITYLIQUID, refnode=CAVITYNODE, surface=INTERNALSURFACE

** ----------------------------------------------------------------
** 
** STEP: Step-1
** 
*Step, name=Step-1, nlgeom=YES, inc=500
*Static
0.2, 1., 1e-05, 0.2
** 
** LOADS
** 
** Name: SURFFORCE-1   Type: Pressure
*BOUNDARY
CAVITYNODE, 8,8, 0.001596
**
** OUTPUT REQUESTS
**
*Restart, write, frequency=0
**
** FIELD OUTPUT: F-OUTPUT-1
**
*OUTPUT, FIELD, TIME INTERVAL=0.001, TIME MARKS=NO
*Element Output, directions=YES
S,
**
** FIELD OUTPUT: F-OUTPUT-2
**
*OUTPUT, FIELD, TIME INTERVAL=0.001, TIME MARKS=NO
*Node Output
U,
*OUTPUT,HISTORY,FREQUENCY=0
*END STEP
**
**=====================================================================================
**
** STEP: Step-2
**
*Step, name=Step-2, nlgeom=YES, inc=1000000
*Dynamic,nohaf
0.0003,0.03,3e-10
** Interaction: fsi
*Co-simulation, name=fsi, program=MULTIPHYSICS
*Co-simulation Region, import, type=SURFACE
Cornea_sclera, CF
Cornea_sclera, LUMPEDMASS
*Co-simulation Region, export, type=SURFACE
Cornea_sclera, U
Cornea_sclera, V
**
** OUTPUT REQUESTS
**
*Restart, write, frequency=0
**
** FIELD OUTPUT: F-OUTPUT-3
**
*OUTPUT, FIELD, TIME INTERVAL=0.001, TIME MARKS=NO
*Element Output, directions=YES
S,
**
** FIELD OUTPUT: F-OUTPUT-4
**
*OUTPUT, FIELD, TIME INTERVAL=0.001, TIME MARKS=NO
*Node Output
U,
**
** FIELD OUTPUT: F-OUTPUT-5
**
*OUTPUT, FIELD, TIME INTERVAL=0.001, TIME MARKS=NO
*Node Output, nset=DEFORMATIONNODES
COORD,
**
** FIELD OUTPUT: F-OUTPUT-6
**
*OUTPUT, FIELD, TIME INTERVAL=0.001, TIME MARKS=NO
*Node Output, nset=CVSMeridian
COORD,
**
** HISTORY OUTPUT: H-Output-1
**
*OUTPUT,HISTORY,TIME INTERVAL=0.0001
*Node Output, nset=DEFORMATIONNODES
COOR1, COOR2, COOR3
*END STEP
